# Supplementary material for: ATG9A is an essential host factor for parechovirus RNA replication
Source: J Virol. 2026 Jun 26;100(7):e00632-26. doi: 10.1128/jvi.00632-26 (PMC13386875; doi:10.1128/jvi.00632-26)
Supplement: Table S1 — CRISPR screen hits for parechovirus A3 host factors. [file jvi.00632-26-s0002.xlsx]

## Sheet: PeVA3.gene_summary
id	num	neg|score	neg|p-value	neg|fdr	neg|rank	neg|goodsgrna	neg|lfc	pos|score	pos|p-value	pos|fdr	pos|rank	pos|goodsgrna	pos|lfc
Non-Targeting-Control	994	4.3212e-07	4.4032e-06	0.084158	1	199	0.43461	4.0985e-08	5.1802e-07	0.009901	1	339	0.43461
MON2	4	1	1	0.999997	19113	0	6.1179	2.636e-06	6.4753e-06	0.061881	2	4	6.1179
EMC7	4	1	1	0.999997	19112	0	5.2304	3.3884e-06	1.0101e-05	0.064356	3	4	5.2304
ARID5A	4	0.95969	0.9596	0.999997	18281	0	10.785	5.4321e-06	1.7354e-05	0.069926	4	3	10.785
EMC3	4	0.99999	1	0.999997	19111	0	7.2441	6.1205e-06	1.9426e-05	0.069926	5	4	7.2441
MYADM	4	0.87681	0.87636	0.999997	16632	0	11.928	7.3489e-06	2.2016e-05	0.069926	6	3	11.928
L3MBTL2	4	0.99999	0.99999	0.999997	19110	0	7.6277	8.4305e-06	2.5642e-05	0.069926	7	4	7.6277
SGMS1	4	0.99971	0.99971	0.999997	19091	0	8.727	9.2059e-06	2.9268e-05	0.069926	8	4	8.727
FAM208A	4	0.99999	0.99999	0.999997	19109	0	3.4541	1.215e-05	4.1183e-05	0.087459	9	4	3.4541
KCNA10	3	0.28316	0.31702	0.999997	6814	1	13.714	1.6981e-05	5.4133e-05	0.103465	10	2	13.714
CYP1B1	3	0.80598	0.80594	0.999997	15307	0	2.3525	1.9678e-05	6.1904e-05	0.107561	11	2	2.3525
GOSR2	4	0.99997	0.99997	0.999997	19108	0	3.9062	3.2409e-05	0.00011371	0.181106	12	4	3.9062
CAMLG	4	0.99996	0.99996	0.999997	19107	0	3.2965	3.5573e-05	0.00012666	0.186215	13	4	3.2965
ATP6V0D1	4	0.99996	0.99996	0.999997	19106	0	2.7291	4.1875e-05	0.00015463	0.20297	14	4	2.7291
PRKAA2	4	0.14406	0.23263	0.999997	4387	1	7.2313	4.7331e-05	0.00017483	0.20297	15	2	7.2313
ATG9A	4	0.95188	0.95178	0.999997	18118	0	8.2861	4.8668e-05	0.00018053	0.20297	16	3	8.2861
TSSC1	4	0.99995	0.99995	0.999997	19105	0	4.627	5.1276e-05	0.0001883	0.20297	17	4	4.627
ZNF507	4	0.9381	0.93807	0.999997	17870	0	7.292	5.3698e-05	0.00019659	0.20297	18	3	7.292
CXADR	4	0.99813	0.99815	0.999997	19046	0	7.4729	5.5282e-05	0.00020177	0.20297	19	4	7.4729
SEC24A	4	0.99994	0.99994	0.999997	19104	0	3.0822	6.3605e-05	0.00023596	0.225495	20	4	3.0822
MORC2	4	0.99993	0.99994	0.999997	19103	0	3.9575	6.6281e-05	0.00024787	0.225601	21	4	3.9575
SMIM2	4	0.14006	0.22739	0.999997	4296	1	6.5265	7.5753e-05	0.00028828	0.245811	22	2	6.5265
OTUD6A	4	0.77029	0.7699	0.999997	14604	0	0.85167	7.8709e-05	0.00030123	0.245811	23	2	0.85167
SCAF8	4	0.99992	0.99992	0.999997	19102	0	2.5878	8.0458e-05	0.00031004	0.245811	24	4	2.5878
BLOC1S5	4	0.99992	0.99992	0.999997	19101	0	3.5344	8.4176e-05	0.00032273	0.245811	25	4	3.5344
ATXN2	4	0.99939	0.9994	0.999997	19085	0	7.7546	8.8492e-05	0.00033438	0.245811	26	4	7.7546
UBC	4	0.9999	0.9999	0.999997	19100	0	5.4676	0.00010025	0.00038152	0.270077	27	4	5.4676
NPTN	4	0.40308	0.44393	0.999997	8318	1	-4.1068	0.00013118	0.00050896	0.345785	28	2	-4.1068
KRTAP9-7	4	0.99986	0.99987	0.999997	19099	0	3.0631	0.00013631	0.00052916	0.345785	29	4	3.0631
SUPT20H	4	0.99985	0.99986	0.999997	19098	0	3.0863	0.00014679	0.00056439	0.345785	30	4	3.0863
GAREML	4	0.78691	0.78652	0.999997	14924	0	8.3037	0.00015422	0.0005965	0.345785	31	3	8.3037
APPBP2	4	0.99985	0.99985	0.999997	19097	0	2.3968	0.00015428	0.00059702	0.345785	32	4	2.3968
UPF3A	4	0.53232	0.54108	0.999997	10282	1	-0.64409	0.00018365	0.00069856	0.392691	33	1	-0.64409
NARS2	4	0.13614	0.22221	0.999997	4208	1	6.1687	0.00019703	0.00074932	0.409194	34	2	6.1687
SLC35E3	3	0.9998	0.99979	0.999997	19096	0	4.1566	0.00020266	0.00059599	0.345785	35	3	4.1566
ANKRD27	4	0.98672	0.98673	0.999997	18781	0	4.669	0.00021254	0.00079957	0.419641	36	3	4.669
TCP11X2	4	0.99957	0.99959	0.999997	19089	0	4.6754	0.00022094	0.00082573	0.419641	37	4	4.6754
RAB11FIP2	4	0.59407	0.59519	0.999997	11306	1	5.9389	0.00023153	0.00087158	0.419641	38	3	5.9389
MMP2	4	0.85079	0.8502	0.999997	16165	0	5.5254	0.00023279	0.00087468	0.419641	39	3	5.5254
ID2	4	0.32163	0.39002	0.999997	7260	1	-1.3993	0.00023611	0.00088608	0.419641	40	2	-1.3993
GOLGA6B	4	0.88651	0.88618	0.999997	16824	0	6.3736	0.0002473	0.0009182	0.419641	41	2	6.3736
ATF7IP	4	0.99975	0.99974	0.999997	19095	0	3.0794	0.00025371	0.00094099	0.419641	42	4	3.0794
CD207	4	0.5867	0.58835	0.999997	11176	1	4.5306	0.00025451	0.0009441	0.419641	43	3	4.5306
MMGT1	4	0.99974	0.99974	0.999997	19094	0	3.4143	0.00026171	0.00097673	0.42428	44	4	3.4143
PCYT1A	4	0.99973	0.99973	0.999997	19093	0	3.0942	0.00027346	0.0010202	0.425639	45	4	3.0942
CYTH2	4	0.99972	0.99972	0.999997	19092	0	2.4072	0.00027846	0.0010332	0.425639	46	4	2.4072
KIRREL	4	0.98462	0.98463	0.999997	18735	0	4.9099	0.00028673	0.0010627	0.425639	47	3	4.9099
ARMCX1	4	0.77497	0.77451	0.999997	14693	0	1.0346	0.00028858	0.0010689	0.425639	48	2	1.0346
ABHD17B	4	0.99167	0.99173	0.999997	18887	0	6.8634	0.00032412	0.0011917	0.443436	49	4	6.8634
CD1D	4	0.98934	0.98938	0.999997	18837	0	4.2096	0.00032701	0.0012041	0.443436	50	3	4.2096
DUSP5	4	0.32985	0.39527	0.999997	7363	1	4.7605	0.00033284	0.0012238	0.443436	51	3	4.7605
MTMR1	4	0.81091	0.81049	0.999997	15406	0	4.9472	0.00033431	0.0012321	0.443436	52	3	4.9472
MMAB	4	0.9651	0.96505	0.999997	18397	0	6.6757	0.00033505	0.0012342	0.443436	53	3	6.6757
TCIRG1	4	0.046497	0.1019	0.951282	2029	2	-5.4679	0.00034104	0.0012528	0.443436	54	1	-5.4679
USP17L1	4	0.98883	0.98888	0.999997	18824	0	5.3545	0.0003696	0.0013684	0.475518	55	3	5.3545
SLC35D1	4	0.091893	0.16344	0.978929	3184	1	1.3077	0.0003935	0.0014466	0.479942	56	3	1.3077
EMC6	4	0.99932	0.99933	0.999997	19080	0	4.9917	0.00039695	0.0014564	0.479942	57	4	4.9917
RALGAPB	4	0.99902	0.99901	0.999997	19071	0	3.8153	0.00041094	0.0015103	0.483769	58	4	3.8153
FBRSL1	4	0.031038	0.075929	0.941801	1494	1	5.8724	0.00041628	0.0015274	0.483769	59	2	5.8724
EMC2	4	0.99958	0.99959	0.999997	19090	0	3.6419	0.00042122	0.001544	0.483769	60	4	3.6419
ZNF516	4	0.87526	0.87482	0.999997	16607	0	3.044	0.00044596	0.0016315	0.502954	61	2	3.044
ADPRHL2	4	0.9248	0.92461	0.999997	17611	0	4.3395	0.00045522	0.0016688	0.504718	62	3	4.3395
PTEN	4	0.97144	0.97141	0.999997	18511	0	3.8466	0.00046101	0.0016901	0.504718	63	3	3.8466
VPS52	4	0.9983	0.99832	0.999997	19056	0	3.7389	0.00048541	0.0017864	0.517777	64	4	3.7389
KDM1A	4	0.95248	0.95236	0.999997	18127	0	4.0751	0.00048616	0.001788	0.517777	65	3	4.0751
DPYD	3	0.9666	0.96682	0.999997	18418	0	10.178	0.00049811	0.0014492	0.479942	66	2	10.178
THAP10	4	0.48309	0.50215	0.999997	9480	1	-0.067237	0.00049841	0.0018346	0.523349	67	2	-0.067237
PCMTD2	4	0.82068	0.8202	0.999997	15607	0	6.2087	0.00051624	0.0018999	0.52999	68	3	6.2087
OR5M1	4	0.99948	0.99949	0.999997	19088	0	2.5738	0.00052035	0.0019133	0.52999	69	4	2.5738
CHRDL2	4	0.53514	0.54343	0.999997	10323	1	6.7692	0.00054643	0.0019957	0.536741	70	3	6.7692
FAM72C	4	0.27231	0.35995	0.999997	6696	1	-0.0081806	0.00055086	0.0020133	0.536741	71	2	-0.0081806
SEC23IP	4	0.99825	0.99827	0.999997	19053	0	3.942	0.00055789	0.0020459	0.536741	72	4	3.942
VWA3B	4	0.99943	0.99945	0.999997	19087	0	2.1543	0.0005654	0.0020768	0.536741	73	4	2.1543
RAB1A	4	0.99675	0.99675	0.999997	19019	0	3.7205	0.00057327	0.002105	0.536741	74	4	3.7205
HPCAL4	4	0.99942	0.99943	0.999997	19086	0	1.9676	0.00057919	0.0021324	0.536741	75	4	1.9676
EMC1	4	0.99931	0.99931	0.999997	19079	0	4.0501	0.00059021	0.0021651	0.536741	76	4	4.0501
PPP6R3	4	0.75383	0.75347	0.999997	14295	0	-1.7387	0.00060332	0.0022148	0.536741	77	2	-1.7387
OR13C4	4	0.98159	0.98163	0.999997	18682	0	3.3895	0.00060878	0.002234	0.536741	78	3	3.3895
FAM129A	4	0.99938	0.99939	0.999997	19084	0	3.0621	0.00061691	0.0022697	0.536741	79	4	3.0621
SLC39A9	4	0.99937	0.99938	0.999997	19083	0	2.4832	0.00062839	0.0023034	0.536741	80	4	2.4832
TAC4	4	0.99937	0.99938	0.999997	19082	0	2.7709	0.00063256	0.0023184	0.536741	81	4	2.7709
CHCHD1	4	0.93711	0.93704	0.999997	17854	0	6.3874	0.00063317	0.0023215	0.536741	82	3	6.3874
ANKH	4	0.809	0.8086	0.999997	15371	0	3.4256	0.00063623	0.0023308	0.536741	83	3	3.4256
LEFTY2	4	0.57656	0.57918	0.999997	11006	1	-2.5381	0.00065577	0.0024044	0.541817	84	1	-2.5381
HIST1H2BA	4	0.99934	0.99935	0.999997	19081	0	1.9672	0.00065698	0.0024096	0.541817	85	4	1.9672
AGTPBP1	4	0.18631	0.2881	0.999997	5406	1	3.065	0.00069354	0.0025458	0.557151	86	3	3.065
POTEE	4	0.9993	0.9993	0.999997	19078	0	1.8858	0.00070451	0.0025862	0.557151	87	4	1.8858
HOXD3	4	0.99813	0.99816	0.999997	19047	0	3.2745	0.00070598	0.0025935	0.557151	88	4	3.2745
TMED1	4	0.99453	0.99458	0.999997	18958	0	4.3019	0.00070886	0.0026023	0.557151	89	4	4.3019
OR5K2	4	0.28272	0.36617	0.999997	6812	1	5.7517	0.00071538	0.0026235	0.557151	90	2	5.7517
MCTP1	4	0.99925	0.99925	0.999997	19077	0	-0.2631	0.00075065	0.0027427	0.571782	91	4	-0.2631
PKD2L1	4	0.18356	0.28446	0.999997	5331	2	0.34787	0.00076066	0.00278	0.571782	92	2	0.34787
ASB7	4	0.99924	0.99924	0.999997	19076	0	2.7072	0.00076262	0.0027862	0.571782	93	4	2.7072
UBA5	4	0.77282	0.77242	0.999997	14646	0	0.92964	0.0008131	0.0029722	0.582228	94	2	0.92964
ITGB6	4	0.4608	0.48525	0.999997	9121	1	3.6724	0.00082157	0.0030027	0.582228	95	3	3.6724
MDK	4	0.99557	0.9956	0.999997	18987	0	5.8982	0.00082556	0.0030183	0.582228	96	4	5.8982
MGEA5	4	0.98186	0.9819	0.999997	18692	0	5.6798	0.000826	0.0030188	0.582228	97	2	5.6798
CCDC101	4	0.99917	0.99915	0.999997	19075	0	2.4744	0.00083308	0.0030395	0.582228	98	4	2.4744
HCN3	4	0.48976	0.50722	0.999997	9592	1	4.8901	0.00083512	0.0030462	0.582228	99	2	4.8901
TRDN	4	0.99415	0.9942	0.999997	18949	0	6.0601	0.00084428	0.0030799	0.582835	100	4	6.0601
ZNF219	4	0.37474	0.42455	0.999997	7944	1	-2.083	0.00086554	0.0031607	0.588532	101	1	-2.083
LITAF	4	0.99459	0.99464	0.999997	18961	0	5.8657	0.00086834	0.0031716	0.588532	102	4	5.8657
LRRC63	4	0.92703	0.92682	0.999997	17647	0	5.4009	0.00088707	0.0032379	0.595059	103	2	5.4009
RNF185	4	0.99909	0.99908	0.999997	19074	0	1.6214	0.00090709	0.0033073	0.602027	104	4	1.6214
CLGN	4	0.1639	0.2586	0.999997	4876	2	-2.3484	0.00091798	0.0033519	0.604381	105	2	-2.3484
SEC23A	4	0.99907	0.99906	0.999997	19073	0	1.5578	0.00093035	0.0034013	0.605567	106	4	1.5578
H3F3C	4	0.90227	0.9019	0.999997	17160	0	5.4267	0.00093758	0.0034249	0.605567	107	3	5.4267
ATRX	4	0.99905	0.99904	0.999997	19072	0	-0.70728	0.00094851	0.0034617	0.605567	108	4	-0.70728
IWS1	4	0.54576	0.55229	0.999997	10482	1	1.3688	0.00097042	0.0035306	0.605567	109	3	1.3688
ASNA1	4	0.99898	0.99897	0.999997	19070	0	3.3475	0.00098497	0.0035746	0.605567	110	4	3.3475
NDST1	3	0.98007	0.98017	0.999997	18670	0	8.78	0.00098751	0.0028121	0.571782	111	3	8.78
RGP1	4	0.9913	0.99135	0.999997	18877	0	3.128	0.00099277	0.0036026	0.605567	112	3	3.128
KMT2D	4	0.18546	0.28697	0.999997	5385	2	4.8134	0.00099359	0.0036073	0.605567	113	2	4.8134
ZFC3H1	4	0.33261	0.39703	0.999997	7391	1	2.9306	0.00099578	0.0036119	0.605567	114	3	2.9306
ST8SIA1	4	0.59625	0.59721	0.999997	11339	1	0.67759	0.0010229	0.0037052	0.61049	115	2	0.67759
TBXA2R	4	0.84709	0.84646	0.999997	16101	0	6.0756	0.0010542	0.0038253	0.620029	116	3	6.0756
FAM109A	4	0.98943	0.98946	0.999997	18839	0	2.983	0.0010554	0.0038279	0.620029	117	3	2.983
HIVEP2	4	0.90885	0.90859	0.999997	17302	0	1.1646	0.0010753	0.003901	0.62655	118	2	1.1646
PPP1CA	4	0.98174	0.98178	0.999997	18689	0	5.4764	0.0010956	0.0039761	0.628597	119	3	5.4764
CNIH4	4	0.99889	0.99887	0.999997	19069	0	2.9822	0.0011096	0.004031	0.628597	120	4	2.9822
ITGAE	4	0.99888	0.99886	0.999997	19068	0	2.444	0.0011214	0.0040693	0.628597	121	4	2.444
SLC24A5	4	0.066964	0.12986	0.975604	2524	2	-0.68648	0.0011277	0.0040921	0.628597	122	1	-0.68648
WDR45	4	0.77558	0.77515	0.999997	14707	0	2.9743	0.0011355	0.0041144	0.628597	123	3	2.9743
SMAD6	4	0.99886	0.99884	0.999997	19067	0	-0.7452	0.0011449	0.0041444	0.628597	124	4	-0.7452
DNASE1L3	4	0.85273	0.85216	0.999997	16187	0	2.8443	0.0011464	0.0041476	0.628597	125	3	2.8443
NPIPB5	4	0.87024	0.86982	0.999997	16505	0	4.8902	0.0011613	0.0042092	0.628597	126	2	4.8902
SIK1	4	0.99884	0.99882	0.999997	19066	0	-3.1034	0.0011614	0.0042097	0.628597	127	4	-3.1034
DNMT3A	4	0.73746	0.73696	0.999997	13974	0	0.8615	0.0011801	0.004276	0.633548	128	2	0.8615
ERMARD	4	0.20222	0.30882	0.999997	5792	1	5.2754	0.0011981	0.0043366	0.637586	129	2	5.2754
WWP1	4	0.641	0.64047	0.999997	12152	0	-0.36997	0.0012326	0.0044729	0.652596	130	2	-0.36997
ADD3	4	0.11471	0.19379	0.996681	3700	1	-0.70104	0.001285	0.0046594	0.670848	131	2	-0.70104
CSTF1	4	0.94073	0.94067	0.999997	17916	0	2.5898	0.0012875	0.0046682	0.670848	132	3	2.5898
LGALS7	3	0.9987	0.99874	0.999997	19065	0	3.111	0.001296	0.0036715	0.610202	133	3	3.111
C1GALT1	4	0.35512	0.41149	0.999997	7678	1	0.55671	0.0013374	0.0048422	0.687679	134	1	0.55671
OR7C2	4	0.12077	0.20175	0.999997	3836	2	4.4454	0.0013417	0.0048573	0.687679	135	2	4.4454
ANO1	4	0.99865	0.99865	0.999997	19064	0	1.7017	0.0013527	0.0048961	0.688082	136	4	1.7017
GLRA2	4	0.45256	0.47913	0.999997	9000	1	1.2138	0.0013898	0.0050241	0.695561	137	3	1.2138
CCNG1	4	0.96928	0.96922	0.999997	18475	0	4.9701	0.0014024	0.0050681	0.695561	138	3	4.9701
PHF1	4	0.99858	0.99858	0.999997	19063	0	2.953	0.0014166	0.0051132	0.695561	139	4	2.953
ZSCAN31	4	0.62253	0.62222	0.999997	11825	1	4.4223	0.0014237	0.0051432	0.695561	140	2	4.4223
USP1	4	0.45157	0.47844	0.999997	8987	1	-1.8339	0.0014423	0.0052178	0.695561	141	2	-1.8339
BMP8A	4	0.9939	0.99394	0.999997	18942	0	5.4766	0.0014449	0.0052219	0.695561	142	4	5.4766
ANO5	4	0.80428	0.8039	0.999997	15278	0	4.8632	0.0014475	0.0052318	0.695561	143	2	4.8632
GMEB2	4	0.92078	0.92057	0.999997	17528	0	3.5334	0.0014506	0.0052416	0.695561	144	3	3.5334
FMO2	4	0.14774	0.23748	0.999997	4479	1	2.8018	0.0014723	0.0053227	0.695561	145	3	2.8018
RGPD1	4	0.94655	0.94649	0.999997	18016	0	4.8141	0.0014812	0.005353	0.695561	146	2	4.8141
DMKN	4	0.99851	0.99852	0.999997	19062	0	1.4416	0.001488	0.0053742	0.695561	147	4	1.4416
ZSCAN4	4	0.55667	0.5616	0.999997	10664	1	-0.50238	0.0014947	0.0054053	0.695561	148	1	-0.50238
SLC22A25	4	0.94893	0.94887	0.999997	18060	0	2.9029	0.0015251	0.0055214	0.695561	149	3	2.9029
RGPD3	4	0.99847	0.99849	0.999997	19061	0	1.5652	0.0015261	0.0055265	0.695561	150	4	1.5652
ANPEP	4	0.99847	0.99848	0.999997	19060	0	2.2504	0.001534	0.0055524	0.695561	151	4	2.2504
MDH1B	4	0.92811	0.92788	0.999997	17677	0	3.7526	0.0015386	0.005568	0.695561	152	3	3.7526
ATXN2L	4	0.92533	0.92512	0.999997	17618	0	2.6371	0.001568	0.0056716	0.702321	153	3	2.6371
NFKBID	4	0.99841	0.99842	0.999997	19059	0	1.8921	0.0015872	0.00574	0.702321	154	4	1.8921
SMG9	4	0.84431	0.84364	0.999997	16048	0	3.0479	0.0016052	0.0058042	0.702321	155	3	3.0479
RALYL	4	0.78691	0.78652	0.999997	14922	0	5.383	0.0016122	0.0058301	0.702321	156	3	5.383
CLUAP1	4	0.2817	0.36556	0.999997	6799	1	2.6936	0.0016226	0.0058664	0.702321	157	3	2.6936
PHF20L1	4	0.99838	0.99839	0.999997	19058	0	1.6741	0.0016232	0.0058671	0.702321	158	4	1.6741
KCNB2	4	0.58187	0.58396	0.999997	11095	1	4.3075	0.0016249	0.0058793	0.702321	159	2	4.3075
USP17L20	4	0.99835	0.99836	0.999997	19057	0	2.2547	0.0016479	0.0059565	0.704712	160	4	2.2547
ABI1	4	0.60498	0.60535	0.999997	11505	1	-0.51326	0.0016519	0.0059731	0.704712	161	1	-0.51326
XRRA1	4	0.64983	0.64926	0.999997	12316	0	2.7607	0.0017009	0.0061383	0.716463	162	3	2.7607
NINL	4	0.7303	0.72981	0.999997	13832	0	0.07472	0.0017043	0.0061476	0.716463	163	1	0.07472
SLC15A5	4	0.99826	0.99828	0.999997	19055	0	1.5261	0.001739	0.0062792	0.719947	164	4	1.5261
C1orf146	4	0.99826	0.99827	0.999997	19054	0	1.8064	0.0017442	0.0062984	0.719947	165	4	1.8064
ATG4A	4	0.78385	0.78344	0.999997	14863	0	0.57342	0.0017567	0.0063404	0.719947	166	3	0.57342
RBM15	4	0.96384	0.9638	0.999997	18372	0	5.1656	0.0017671	0.0063792	0.719947	167	3	5.1656
TRIM27	4	0.98318	0.98321	0.999997	18716	0	4.7218	0.0017913	0.006474	0.719947	168	3	4.7218
VPS54	4	0.99821	0.99823	0.999997	19052	0	1.6845	0.0017917	0.006475	0.719947	169	4	1.6845
LST1	4	0.99819	0.99821	0.999997	19051	0	2.4298	0.001813	0.0065398	0.719947	170	4	2.4298
AFMID	4	0.99818	0.99821	0.999997	19050	0	1.9956	0.001816	0.0065465	0.719947	171	4	1.9956
BAP1	4	0.99818	0.9982	0.999997	19049	0	-3.0105	0.0018241	0.0065755	0.719947	172	4	-3.0105
MFSD3	4	0.99817	0.99819	0.999997	19048	0	-0.81242	0.0018348	0.0066139	0.719947	173	4	-0.81242
DEFB105B	4	0.54151	0.5487	0.999997	10419	1	5.4736	0.0018391	0.0066294	0.719947	174	3	5.4736
RCHY1	4	0.69927	0.69861	0.999997	13225	0	4.6402	0.001858	0.0067009	0.719947	175	2	4.6402
TMEM184B	4	0.91099	0.91077	0.999997	17336	0	1.5914	0.0018615	0.0067087	0.719947	176	2	1.5914
CLVS1	4	0.99813	0.99815	0.999997	19045	0	1.7521	0.0018711	0.0067491	0.719947	177	4	1.7521
EPS8	4	0.99152	0.99157	0.999997	18882	0	4.8458	0.0018851	0.0067905	0.719947	178	3	4.8458
TXNDC5	4	0.7628	0.76246	0.999997	14451	0	4.4444	0.0018905	0.0068138	0.719947	179	2	4.4444
SIN3B	4	0.94619	0.94612	0.999997	18010	0	3.0676	0.0019106	0.0068853	0.719947	180	3	3.0676
BHLHA15	4	0.50461	0.51874	0.999997	9833	1	0.65169	0.0019139	0.0068998	0.719947	181	1	0.65169
TBPL2	4	0.6781	0.67749	0.999997	12830	0	4.626	0.0019207	0.0069257	0.719947	182	2	4.626
TRAPPC1	4	0.95435	0.95424	0.999997	18164	0	2.9032	0.0019221	0.0069309	0.719947	183	3	2.9032
PAQR9	4	0.92277	0.92263	0.999997	17567	0	2.4715	0.0019427	0.0069993	0.720936	184	2	2.4715
RNASEH1	4	0.32326	0.39101	0.999997	7277	1	3.8584	0.0019483	0.0070159	0.720936	185	2	3.8584
CENPV	4	0.87238	0.87199	0.999997	16549	0	0.96808	0.0019663	0.0070868	0.722131	186	2	0.96808
ZNF134	4	0.016919	0.043895	0.941801	860	1	4.5123	0.001976	0.007121	0.722131	187	2	4.5123
GPRC5D	4	0.9459	0.94583	0.999997	18004	0	2.7563	0.0019971	0.0071946	0.722131	188	3	2.7563
KLHL4	4	0.24434	0.3436	0.999997	6382	1	5.2923	0.0020096	0.0072443	0.722131	189	3	5.2923
TECR	4	0.99799	0.998	0.999997	19044	0	1.5189	0.0020111	0.0072474	0.722131	190	4	1.5189
SEC16A	4	0.928	0.92778	0.999997	17674	0	-1.3	0.0020187	0.0072806	0.722131	191	3	-1.3
KATNB1	4	0.99798	0.998	0.999997	19043	0	1.9425	0.0020235	0.007292	0.722131	192	4	1.9425
NFX1	4	0.99793	0.99795	0.999997	19042	0	2.0155	0.0020695	0.0074494	0.731125	193	4	2.0155
TMEM99	4	0.49076	0.50801	0.999997	9604	1	-1.3491	0.0020711	0.0074593	0.731125	194	1	-1.3491
POLD2	4	0.50783	0.52134	0.999997	9883	1	-3.2789	0.0021235	0.0076458	0.740708	195	1	-3.2789
SSX3	4	0.99075	0.9908	0.999997	18868	0	3.7726	0.0021275	0.0076577	0.740708	196	3	3.7726
FABP6	4	0.93624	0.93616	0.999997	17841	0	2.6172	0.0021344	0.0076857	0.740708	197	3	2.6172
TESK2	4	0.99786	0.99788	0.999997	19041	0	2.3573	0.0021407	0.0077121	0.740708	198	4	2.3573
TEF	4	0.59656	0.59749	0.999997	11345	1	-0.41491	0.0021759	0.0078281	0.748094	199	2	-0.41491
TRMT61B	4	0.99779	0.99781	0.999997	19040	0	-0.76964	0.0022056	0.0079276	0.752742	200	4	-0.76964
KCNJ9	4	0.52449	0.53476	0.999997	10143	1	4.1167	0.0022228	0.0079903	0.752742	201	2	4.1167
PAQR5	4	0.40987	0.4485	0.999997	8409	1	-0.64024	0.0022283	0.0080136	0.752742	202	2	-0.64024
ATG5	4	0.98202	0.98205	0.999997	18697	0	2.6099	0.0022335	0.0080343	0.752742	203	3	2.6099
MPV17	4	0.37059	0.42182	0.999997	7892	1	0.024147	0.0022807	0.0081902	0.759578	204	1	0.024147
BCAP31	4	0.2758	0.362	0.999997	6729	1	2.9005	0.0022829	0.0081959	0.759578	205	3	2.9005
PLCL1	4	0.99771	0.99772	0.999997	19039	0	1.3533	0.0022931	0.0082265	0.759578	206	4	1.3533
ERBB2IP	4	0.86783	0.86738	0.999997	16454	0	2.4288	0.0023157	0.0083166	0.762353	207	3	2.4288
BRD8	4	0.98208	0.9821	0.999997	18701	0	0.65158	0.0023331	0.0083762	0.762353	208	1	0.65158
FAM65A	4	0.19366	0.29765	0.999997	5581	2	3.8849	0.0023454	0.0084213	0.762353	209	2	3.8849
H2AFY2	4	0.99765	0.99766	0.999997	19038	0	1.9254	0.0023483	0.0084332	0.762353	210	4	1.9254
FOXL1	4	0.2419	0.3422	0.999997	6366	1	0.077124	0.0023854	0.008573	0.762353	211	3	0.077124
SETDB1	4	0.928	0.92778	0.999997	17676	0	3.0342	0.0023912	0.0085948	0.762353	212	3	3.0342
XAGE1E	4	0.99761	0.9976	0.999997	19037	0	1.5964	0.0023946	0.0086046	0.762353	213	4	1.5964
CSTA	4	0.9976	0.9976	0.999997	19036	0	1.3736	0.0023994	0.0086155	0.762353	214	4	1.3736
SASH1	4	0.011493	0.031029	0.933584	628	2	3.4281	0.0024248	0.0087082	0.763787	215	2	3.4281
HS6ST1	4	0.98526	0.98527	0.999997	18749	0	4.048	0.0024378	0.0087466	0.763787	216	3	4.048
PLEC	4	0.11429	0.19327	0.996681	3694	2	3.6181	0.0024402	0.0087559	0.763787	217	2	3.6181
FAM150A	4	0.56483	0.56878	0.999997	10814	1	4.9207	0.0024557	0.0088144	0.763787	218	3	4.9207
OR4N4	4	0.1064	0.18277	0.988834	3524	1	2.4982	0.0024601	0.0088315	0.763787	219	3	2.4982
BOLA1	4	0.2078	0.31612	0.999997	5912	2	0.38326	0.0024902	0.0089201	0.767973	220	2	0.38326
PDF	4	0.081992	0.15025	0.975604	2918	1	4.5408	0.0025306	0.0090444	0.771432	221	3	4.5408
LRP1	4	0.80938	0.80897	0.999997	15381	0	0.21064	0.0025426	0.0090916	0.771432	222	1	0.21064
C1GALT1C1L	4	0.40308	0.44393	0.999997	8317	1	-0.32526	0.0025949	0.0092568	0.771432	223	1	-0.32526
UTRN	4	0.9974	0.9974	0.999997	19035	0	1.7499	0.0025997	0.0092703	0.771432	224	4	1.7499
SMPD4	4	0.99739	0.99739	0.999997	19034	0	1.2406	0.0026093	0.0092998	0.771432	225	4	1.2406
L3MBTL4	4	0.99735	0.99735	0.999997	19033	0	1.4242	0.0026462	0.0094304	0.771432	226	4	1.4242
KCNAB1	4	0.28794	0.36926	0.999997	6868	1	1.2072	0.0026473	0.009433	0.771432	227	3	1.2072
TAGLN	4	0.45256	0.47913	0.999997	9007	1	4.719	0.0026933	0.0095894	0.771432	228	3	4.719
FAM173B	4	0.99731	0.99731	0.999997	19031	0	3.6266	0.0026946	0.0095925	0.771432	229	4	3.6266
NAP1L3	4	0.99731	0.99731	0.999997	19032	0	1.2848	0.0026946	0.0095925	0.771432	230	4	1.2848
PHLPP2	4	0.036637	0.088309	0.946645	1760	1	3.8526	0.0026966	0.0095982	0.771432	231	2	3.8526
JPH2	4	0.8913	0.89098	0.999997	16930	0	4.6641	0.0027096	0.0096459	0.771432	232	3	4.6641
PTGES3L-AARSD1	4	0.76496	0.76459	0.999997	14495	0	2.3389	0.0027191	0.009679	0.771432	233	3	2.3389
LIPC	4	0.99728	0.99728	0.999997	19028	0	-3.0042	0.0027207	0.0096868	0.771432	234	4	-3.0042
OLFML3	4	0.99728	0.99728	0.999997	19029	0	1.3894	0.0027207	0.0096868	0.771432	235	4	1.3894
GIT1	4	0.99728	0.99728	0.999997	19030	0	2.2172	0.0027207	0.0096868	0.771432	236	4	2.2172
SPINT2	4	0.58958	0.591	0.999997	11224	1	0.036532	0.002752	0.009794	0.776735	237	3	0.036532
THEG	4	0.12679	0.20973	0.999997	3991	1	2.4797	0.002767	0.0098469	0.777698	238	3	2.4797
NOMO1	4	0.99087	0.99092	0.999997	18869	0	2.6497	0.0027793	0.0098981	0.778532	239	3	2.6497
FLT3	4	0.97941	0.97945	0.999997	18655	0	4.9544	0.0028046	0.0099878	0.779814	240	3	4.9544
DECR1	4	0.7722	0.77182	0.999997	14640	0	4.9614	0.0028079	0.009996	0.779814	241	3	4.9614
TP53TG3B	2	0.91766	0.91748	0.999997	17465	0	5.0895	0.0028185	0.0054416	0.695561	242	2	5.0895
KLRC2	4	0.41095	0.44925	0.999997	8421	1	0.39036	0.0028568	0.010174	0.781431	243	2	0.39036
CHD1	4	0.99714	0.99713	0.999997	19027	0	1.8536	0.0028628	0.010195	0.781431	244	4	1.8536
C2orf47	4	0.32326	0.39101	0.999997	7283	1	2.3046	0.0029091	0.010362	0.781431	245	2	2.3046
VPS51	4	0.99709	0.99709	0.999997	19026	0	1.8467	0.0029128	0.010381	0.781431	246	4	1.8467
VPS53	4	0.77997	0.77953	0.999997	14784	0	2.676	0.002926	0.010431	0.781431	247	3	2.676
SLC39A2	4	0.99707	0.99706	0.999997	19025	0	2.4108	0.002935	0.010461	0.781431	248	4	2.4108
EFCC1	4	0.9897	0.98972	0.999997	18844	0	2.3038	0.00294	0.010478	0.781431	249	3	2.3038
GTPBP6	4	0.97249	0.97244	0.999997	18529	0	4.4994	0.0029518	0.010515	0.781431	250	3	4.4994
OR2M7	4	0.87575	0.87532	0.999997	16616	0	0.98199	0.0029615	0.010551	0.781431	251	2	0.98199
PCGF2	4	0.99702	0.99701	0.999997	19024	0	-0.51197	0.0029849	0.010629	0.781431	252	4	-0.51197
HINFP	4	0.99696	0.99696	0.999997	19023	0	-1.064	0.0030358	0.010809	0.781431	253	4	-1.064
NIPAL1	3	0.082102	0.14051	0.975604	2921	1	5.4348	0.0030559	0.0084984	0.762353	254	2	5.4348
FAM47C	4	0.56224	0.56652	0.999997	10768	1	3.142	0.0030662	0.010908	0.781431	255	3	3.142
OR2H2	4	0.034893	0.084466	0.941801	1682	3	-0.75791	0.0031186	0.011082	0.781431	256	1	-0.75791
CCT6B	4	0.51803	0.52946	0.999997	10051	1	2.3207	0.0031542	0.011201	0.781431	257	3	2.3207
OR9Q1	4	0.99684	0.99683	0.999997	19022	0	1.1787	0.0031647	0.011241	0.781431	258	4	1.1787
ZDHHC20	4	0.27273	0.3602	0.999997	6697	1	0.68809	0.0031709	0.011262	0.781431	259	1	0.68809
TSC2	4	0.75176	0.75139	0.999997	14260	0	4.068	0.0031935	0.011338	0.781431	260	2	4.068
PEX1	4	0.88489	0.88447	0.999997	16789	0	0.22816	0.003194	0.01134	0.781431	261	3	0.22816
DPY19L3	4	0.9642	0.96418	0.999997	18380	0	3.5823	0.003194	0.01134	0.781431	262	3	3.5823
USP17L29	4	0.99614	0.99617	0.999997	18999	0	-0.33523	0.003194	0.01134	0.781431	263	4	-0.33523
KRT36	4	0.10035	0.1747	0.984973	3364	2	3.3211	0.003197	0.011351	0.781431	264	2	3.3211
GANC	4	0.79775	0.79739	0.999997	15151	0	0.0435	0.0032233	0.011451	0.781431	265	1	0.0435
MTO1	4	0.99677	0.99677	0.999997	19021	0	1.3003	0.0032275	0.011466	0.781431	266	4	1.3003
GZMK	4	0.97616	0.97614	0.999997	18599	0	3.9873	0.0032288	0.011469	0.781431	267	3	3.9873
MAPRE3	4	0.18611	0.28783	0.999997	5405	2	1.0068	0.0032358	0.011492	0.781431	268	2	1.0068
PYGL	4	0.51201	0.52453	0.999997	9955	1	4.2365	0.0032394	0.011509	0.781431	269	3	4.2365
BAZ2A	4	0.99675	0.99676	0.999997	19020	0	1.6323	0.0032482	0.011543	0.781431	270	4	1.6323
DENND5B	4	0.38511	0.43162	0.999997	8087	1	3.796	0.0032713	0.01162	0.781431	271	2	3.796
WDR73	4	0.36286	0.41668	0.999997	7779	1	-0.4243	0.0032756	0.011637	0.781431	272	1	-0.4243
F2R	4	0.98873	0.98879	0.999997	18820	0	4.005	0.0032892	0.011675	0.781431	273	3	4.005
PTDSS2	4	0.99671	0.99672	0.999997	19017	0	-0.037182	0.0032894	0.011676	0.781431	274	4	-0.037182
OXTR	4	0.99671	0.99672	0.999997	19018	0	1.774	0.0032894	0.011676	0.781431	275	4	1.774
INO80	3	0.99671	0.99679	0.999997	19016	0	-3.0611	0.0032905	0.0091216	0.771432	276	3	-3.0611
SRFBP1	4	0.4648	0.48817	0.999997	9188	1	3.9198	0.0032999	0.011711	0.781431	277	2	3.9198
TP53	4	0.99667	0.99668	0.999997	19015	0	1.5075	0.003326	0.011807	0.781431	278	4	1.5075
FBXW4	4	0.5165	0.52824	0.999997	10031	1	1.0559	0.0033279	0.011814	0.781431	279	3	1.0559
CCNC	4	0.58407	0.58598	0.999997	11130	1	3.2866	0.0033285	0.011814	0.781431	280	3	3.2866
COL4A3BP	4	0.11224	0.19061	0.99659	3648	2	3.2439	0.0033393	0.011853	0.781431	281	2	3.2439
SLC9A6	4	0.14267	0.23079	0.999997	4357	2	-2.9315	0.0033803	0.012002	0.781431	282	1	-2.9315
PI4KB	4	0.96758	0.96752	0.999997	18440	0	4.0982	0.0033934	0.012044	0.781431	283	3	4.0982
EMX1	4	0.47429	0.49534	0.999997	9347	1	3.6421	0.003408	0.012089	0.781431	284	2	3.6421
SAYSD1	4	0.99657	0.99658	0.999997	19014	0	1.4641	0.0034322	0.012174	0.781431	285	4	1.4641
KBTBD12	4	0.59877	0.59955	0.999997	11384	1	-0.24745	0.0034326	0.012175	0.781431	286	1	-0.24745
GCM2	4	0.99656	0.99657	0.999997	19013	0	1.6311	0.0034359	0.012187	0.781431	287	4	1.6311
SSMEM1	3	0.78221	0.78237	0.999997	14835	0	-0.032035	0.0034397	0.0095158	0.771432	288	1	-0.032035
HAS2	4	0.99655	0.99656	0.999997	19012	0	1.5016	0.0034471	0.012229	0.781431	289	4	1.5016
INSIG2	4	0.95582	0.95574	0.999997	18197	0	3.7792	0.0034553	0.012259	0.781431	290	3	3.7792
FOXC2	4	0.99654	0.99655	0.999997	19011	0	1.2303	0.0034553	0.012259	0.781431	291	4	1.2303
DCAF8L1	4	0.95023	0.95017	0.999997	18093	0	1.418	0.0034638	0.012286	0.781431	292	3	1.418
C20orf62	4	0.82545	0.82488	0.999997	15695	0	-2.7935	0.0034638	0.012286	0.781431	293	3	-2.7935
EFCAB3	4	0.99653	0.99653	0.999997	19010	0	1.3527	0.0034722	0.012314	0.781431	294	4	1.3527
PRKCI	4	0.33077	0.39584	0.999997	7370	1	0.85148	0.003485	0.012361	0.781431	295	2	0.85148
ZNF536	4	0.99651	0.99652	0.999997	19009	0	1.4188	0.0034891	0.012377	0.781431	296	4	1.4188
SLC35G2	4	0.73788	0.73739	0.999997	13987	0	3.4324	0.003503	0.012423	0.781431	297	2	3.4324
GFAP	4	0.75608	0.75568	0.999997	14335	0	3.0967	0.0035142	0.012463	0.781431	298	3	3.0967
SEC22A	4	0.98871	0.98877	0.999997	18819	0	2.4951	0.003519	0.012476	0.781431	299	3	2.4951
DEPDC4	4	0.99646	0.99647	0.999997	19008	0	1.7948	0.0035368	0.012528	0.781431	300	4	1.7948
SGK3	4	0.32853	0.39441	0.999997	7345	1	3.044	0.0035399	0.012539	0.781431	301	3	3.044
IFNK	4	0.99645	0.99647	0.999997	19007	0	1.9444	0.0035502	0.012572	0.781431	302	4	1.9444
SMIM21	4	0.90027	0.8999	0.999997	17121	0	2.3216	0.0035818	0.012671	0.781431	303	3	2.3216
CA1	4	0.97687	0.97688	0.999997	18610	0	1.232	0.0035896	0.012698	0.781431	304	3	1.232
TMED10	4	0.99639	0.99641	0.999997	19006	0	1.6032	0.0036093	0.012779	0.781431	305	4	1.6032
NAIF1	4	0.8608	0.86031	0.999997	16344	0	3.4253	0.0036142	0.012796	0.781431	306	2	3.4253
TFAP2E	4	0.029066	0.071549	0.941801	1401	3	-0.82075	0.003642	0.012902	0.781431	307	1	-0.82075
TGM4	4	0.99521	0.99524	0.999997	18977	0	2.0951	0.0036629	0.012977	0.781431	308	4	2.0951
FAM214B	4	0.81052	0.81009	0.999997	15401	0	-1.8357	0.0036943	0.013083	0.781431	309	1	-1.8357
TMEM253	4	0.9963	0.99633	0.999997	19005	0	1.577	0.0037017	0.013102	0.781431	310	4	1.577
DPH7	4	0.92615	0.92597	0.999997	17634	0	1.0977	0.0037095	0.013131	0.781431	311	3	1.0977
MOSPD2	4	0.99629	0.99632	0.999997	19004	0	1.5712	0.0037096	0.013131	0.781431	312	4	1.5712
SUMO2	3	0.99627	0.99635	0.999997	19003	0	1.6491	0.0037316	0.010318	0.781431	313	3	1.6491
RBMS3	4	0.2893	0.37011	0.999997	6885	1	-0.53004	0.0037466	0.013259	0.781431	314	1	-0.53004
ZFYVE1	3	0.40907	0.4185	0.999997	8398	1	0.15045	0.0037538	0.010373	0.781431	315	1	0.15045
TYRP1	4	0.81161	0.8112	0.999997	15416	0	2.2594	0.0037594	0.013296	0.781431	316	3	2.2594
TRIM49	4	0.39473	0.43817	0.999997	8207	1	-0.0072102	0.0037594	0.013296	0.781431	317	2	-0.0072102
C7orf77	4	0.4586	0.48359	0.999997	9095	1	2.1626	0.0037594	0.013296	0.781431	318	2	2.1626
GNL3L	4	0.029166	0.071764	0.941801	1403	1	-0.075662	0.0037594	0.013296	0.781431	319	2	-0.075662
THUMPD1	4	0.99621	0.99625	0.999997	19002	0	1.3366	0.0037903	0.013408	0.781431	320	4	1.3366
SH3RF3	4	0.76607	0.76568	0.999997	14521	0	2.8678	0.003799	0.013437	0.781431	321	2	2.8678
CETN2	4	0.99618	0.99621	0.999997	19001	0	2.3919	0.0038189	0.013501	0.781431	322	4	2.3919
C12orf76	4	0.99616	0.9962	0.999997	19000	0	2.0247	0.0038358	0.013566	0.781431	323	4	2.0247
RGL4	4	0.11778	0.19777	0.999444	3777	1	-1.9343	0.0038513	0.01362	0.781431	324	1	-1.9343
DNTTIP1	4	0.28863	0.36968	0.999997	6880	1	4.0365	0.0038686	0.013678	0.781431	325	3	4.0365
CNNM3	4	0.48309	0.50215	0.999997	9481	1	2.1368	0.0038699	0.013681	0.781431	326	3	2.1368
MYCL	4	0.99612	0.99615	0.999997	18998	0	1.3676	0.0038809	0.01372	0.781431	327	4	1.3676
MAGEC1	4	0.6131	0.61305	0.999997	11656	1	0.45308	0.0039036	0.013782	0.781431	328	1	0.45308
HOGA1	4	0.979	0.97905	0.999997	18647	0	3.7624	0.0039112	0.013806	0.781431	329	3	3.7624
TMIGD3	4	0.99609	0.99612	0.999997	18997	0	1.8223	0.0039124	0.013809	0.781431	330	4	1.8223
STK39	4	0.46225	0.48628	0.999997	9151	1	-0.19467	0.0039153	0.013819	0.781431	331	3	-0.19467
AES	4	0.38486	0.43144	0.999997	8084	1	1.2052	0.0039153	0.013819	0.781431	332	3	1.2052
SAT1	3	0.95083	0.95109	0.999997	18102	0	0.63349	0.00395	0.010898	0.781431	333	1	0.63349
WNT3	4	0.84527	0.84462	0.999997	16061	0	2.1999	0.0039544	0.013955	0.786807	334	3	2.1999
HNRNPA1	4	0.47065	0.49256	0.999997	9306	1	2.7487	0.0040049	0.014125	0.787476	335	3	2.7487
KBTBD13	4	0.68203	0.68143	0.999997	12891	0	1.8533	0.0040082	0.014134	0.787476	336	3	1.8533
ZNF662	4	0.94985	0.94978	0.999997	18085	0	2.6266	0.0040161	0.014167	0.787476	337	3	2.6266
TNK1	4	0.86616	0.86574	0.999997	16431	0	3.7577	0.0040285	0.014212	0.787476	338	2	3.7577
CLEC19A	4	0.99594	0.99598	0.999997	18996	0	1.7381	0.0040568	0.014301	0.787476	339	4	1.7381
FOXE1	4	0.89015	0.88984	0.999997	16906	0	2.9645	0.0040719	0.014353	0.787476	340	2	2.9645
BTNL2	4	0.97731	0.97735	0.999997	18619	0	4.2289	0.0040758	0.014365	0.787476	341	3	4.2289
PFDN4	4	0.99261	0.99267	0.999997	18907	0	3.9176	0.0040956	0.014439	0.787476	342	4	3.9176
ERBB3	4	0.9959	0.99594	0.999997	18995	0	-1.1744	0.0040957	0.014439	0.787476	343	4	-1.1744
RPE65	4	0.9959	0.99594	0.999997	18994	0	1.6246	0.0040957	0.014439	0.787476	344	4	1.6246
PCDHGB7	3	0.48277	0.48443	0.999997	9477	1	-0.17524	0.004107	0.011319	0.781431	345	1	-0.17524
AR	4	0.95327	0.95315	0.999997	18147	0	0.86538	0.0041129	0.014493	0.787476	346	2	0.86538
SNX13	4	0.10258	0.1776	0.984973	3429	1	2.7307	0.0041193	0.014513	0.787476	347	3	2.7307
DAPK1	4	0.61172	0.6117	0.999997	11633	1	2.1886	0.0041307	0.014566	0.787476	348	3	2.1886
TAAR9	4	0.96594	0.96588	0.999997	18408	0	3.6473	0.0041394	0.01459	0.787476	349	2	3.6473
SMG6	4	0.99584	0.99587	0.999997	18993	0	1.0254	0.0041577	0.014652	0.787476	350	4	1.0254
RHOC	4	0.99584	0.99587	0.999997	18992	0	2.2276	0.0041577	0.014652	0.787476	351	4	2.2276
CAMK2G	3	0.43492	0.44094	0.999997	8748	1	4.2584	0.0041845	0.011518	0.781431	352	2	4.2584
FRYL	4	0.99579	0.99582	0.999997	18991	0	2.3027	0.0042121	0.014822	0.789335	353	4	2.3027
MARK4	4	0.49917	0.5145	0.999997	9736	1	0.99446	0.0042175	0.014844	0.789335	354	2	0.99446
DGAT2L6	4	0.99576	0.9958	0.999997	18990	0	1.19	0.0042351	0.014906	0.789335	355	4	1.19
RPL10L	4	0.99455	0.9946	0.999997	18959	0	2.6248	0.0042442	0.014934	0.789335	356	4	2.6248
ELANE	4	0.84734	0.84671	0.999997	16109	0	2.1378	0.0042559	0.014972	0.789335	357	3	2.1378
EXOG	4	0.063048	0.12445	0.969504	2438	1	-2.2813	0.0042846	0.015066	0.789335	358	3	-2.2813
OR10K2	4	0.99167	0.99173	0.999997	18888	0	3.6425	0.0042846	0.015066	0.789335	359	4	3.6425
METTL5	4	0.74165	0.74116	0.999997	14060	0	2.8929	0.0042846	0.015066	0.789335	360	3	2.8929
AEBP1	4	0.49775	0.5134	0.999997	9721	1	-0.052775	0.0043221	0.015181	0.789335	361	1	-0.052775
STK3	4	0.98786	0.98788	0.999997	18799	0	2.5019	0.0043598	0.015316	0.789335	362	3	2.5019
CRACR2A	4	0.47429	0.49534	0.999997	9344	1	0.26942	0.0043744	0.015371	0.789335	363	1	0.26942
KCNV1	4	0.92841	0.92821	0.999997	17684	0	3.2861	0.0043843	0.015408	0.789335	364	3	3.2861
MAEA	4	0.94945	0.9494	0.999997	18076	0	3.5543	0.0043943	0.015442	0.789335	365	2	3.5543
C2orf42	4	0.99559	0.99562	0.999997	18989	0	2.1661	0.0044062	0.015472	0.789335	366	4	2.1661
CSNK2A1	4	0.99558	0.99561	0.999997	18988	0	1.4403	0.0044233	0.015526	0.789335	367	4	1.4403
GPR132	4	0.478	0.49821	0.999997	9408	1	1.6299	0.0044267	0.01554	0.789335	368	3	1.6299
MRPS31	4	0.99557	0.9956	0.999997	18986	0	1.2256	0.004435	0.015569	0.789335	369	4	1.2256
CEP295	4	0.99379	0.99382	0.999997	18937	0	-0.27389	0.004435	0.015569	0.789335	370	4	-0.27389
GABARAPL1	4	0.72688	0.72636	0.999997	13765	0	1.2083	0.004435	0.015569	0.789335	371	3	1.2083
RABAC1	4	0.74394	0.74347	0.999997	14100	0	2.0856	0.0044774	0.015712	0.78939	372	3	2.0856
MEF2D	4	0.99552	0.99556	0.999997	18985	0	1.8501	0.0044784	0.015717	0.78939	373	4	1.8501
ANXA8	4	0.9208	0.92059	0.999997	17529	0	1.047	0.004479	0.015718	0.78939	374	3	1.047
KRT74	4	0.99551	0.99555	0.999997	18984	0	1.2303	0.0044852	0.015736	0.78939	375	4	1.2303
ZNF331	4	0.41095	0.44925	0.999997	8427	1	-4.3306	0.0045313	0.015896	0.793255	376	2	-4.3306
ZSWIM3	4	0.80559	0.80524	0.999997	15300	0	2.9214	0.004562	0.016006	0.796656	377	3	2.9214
LRCH3	4	0.87896	0.87851	0.999997	16669	0	4.1051	0.0045934	0.016105	0.796902	378	3	4.1051
TRAPPC5	4	0.90764	0.9074	0.999997	17273	0	3.1706	0.0045994	0.016122	0.796902	379	3	3.1706
FAM3B	4	0.99539	0.99543	0.999997	18983	0	1.1129	0.0046051	0.016136	0.796902	380	4	1.1129
TRUB2	4	0.78324	0.78283	0.999997	14855	0	0.26559	0.0046359	0.016247	0.800309	381	1	0.26559
SLC5A12	4	0.99533	0.99537	0.999997	18982	0	1.6307	0.0046662	0.016347	0.80298	382	4	1.6307
TRIM48	4	0.96539	0.96533	0.999997	18399	0	2.1823	0.0046872	0.016423	0.80298	383	3	2.1823
MCUR1	4	0.69061	0.69003	0.999997	13068	0	0.98696	0.0046882	0.016427	0.80298	384	2	0.98696
C18orf63	4	0.9953	0.99533	0.999997	18981	0	1.3966	0.0047028	0.016486	0.80353	385	4	1.3966
RANBP3L	4	0.99529	0.99532	0.999997	18980	0	2.4566	0.0047127	0.016522	0.80353	386	4	2.4566
PROKR2	4	0.73538	0.73488	0.999997	13928	0	0.59317	0.0047405	0.016619	0.804821	387	2	0.59317
DNAJC18	4	0.99524	0.99527	0.999997	18979	0	1.3425	0.004761	0.016686	0.804821	388	4	1.3425
TTC4	4	0.99521	0.99524	0.999997	18976	0	-3.1776	0.0047858	0.016777	0.804821	389	4	-3.1776
NAPG	4	0.99521	0.99524	0.999997	18978	0	-3.5945	0.0047858	0.016777	0.804821	390	4	-3.5945
TOP1MT	4	0.95965	0.95956	0.999997	18280	0	2.8632	0.0047882	0.016786	0.804821	391	3	2.8632
TMEM200C	4	0.92914	0.92894	0.999997	17702	0	1.6337	0.0047927	0.016801	0.804821	392	2	1.6337
FGD2	4	0.5523	0.55786	0.999997	10595	1	3.213	0.0048353	0.016944	0.809375	393	2	3.213
WSB1	4	0.97761	0.97764	0.999997	18627	0	-1.361	0.004845	0.016981	0.809375	394	2	-1.361
H3F3A	3	0.99515	0.99528	0.999997	18975	0	-2.8637	0.004847	0.013374	0.781431	395	3	-2.8637
PRLH	4	0.88538	0.88499	0.999997	16804	0	2.4919	0.0048601	0.017028	0.809603	396	3	2.4919
SFMBT2	4	0.086733	0.1565	0.975604	3046	2	-1.1536	0.0048973	0.017156	0.810531	397	2	-1.1536
TASP1	4	0.99063	0.99065	0.999997	18861	0	2.6714	0.0049084	0.017192	0.810531	398	3	2.6714
AMBRA1	4	0.11365	0.19243	0.99659	3676	2	2.6675	0.0049216	0.017241	0.810531	399	2	2.6675
ATXN7	4	0.99507	0.99511	0.999997	18974	0	1.6233	0.0049277	0.01726	0.810531	400	4	1.6233
ICAM4	4	0.99507	0.99511	0.999997	18973	0	1.4874	0.0049277	0.01726	0.810531	401	4	1.4874
USP32	4	0.61717	0.61699	0.999997	11724	1	0.41283	0.0049433	0.017317	0.811238	402	2	0.41283
SSC4D	3	0.99506	0.99519	0.999997	18972	0	1.4739	0.0049435	0.013635	0.781431	403	3	1.4739
CRYGN	3	0.99502	0.99515	0.999997	18971	0	1.4959	0.0049847	0.013739	0.781431	404	3	1.4959
CT83	4	0.843	0.84232	0.999997	16026	0	0.98004	0.0050094	0.017522	0.818817	405	3	0.98004
GATAD1	4	0.99179	0.99185	0.999997	18892	0	2.4049	0.0050413	0.017633	0.819996	406	4	2.4049
IL12RB2	4	0.0029755	0.010137	0.866615	216	2	0.05749	0.0050541	0.01768	0.819996	407	2	0.05749
FAM134A	4	0.63892	0.63835	0.999997	12114	0	3.4444	0.0050964	0.017824	0.819996	408	2	3.4444
ATCAY	4	0.9949	0.99494	0.999997	18970	0	1.3763	0.0051023	0.017848	0.819996	409	4	1.3763
LMNTD1	4	0.72529	0.72476	0.999997	13741	0	-1.8607	0.0051064	0.01786	0.819996	410	2	-1.8607
CASP5	4	0.17671	0.27546	0.999997	5186	1	2.1278	0.0051187	0.017902	0.819996	411	3	2.1278
CLLU1	4	0.85612	0.8556	0.999997	16245	0	2.0273	0.0051327	0.017944	0.819996	412	3	2.0273
SEPTIN1	4	0.99485	0.99489	0.999997	18969	0	1.1179	0.0051545	0.018006	0.819996	413	4	1.1179
DEFB136	4	0.51545	0.52737	0.999997	10002	1	0.78561	0.0051587	0.018021	0.819996	414	2	0.78561
TADA1	4	0.99288	0.99294	0.999997	18913	0	2.3301	0.0051704	0.018058	0.819996	415	4	2.3301
SPCS2	4	0.9948	0.99484	0.999997	18968	0	1.2382	0.005195	0.018149	0.819996	416	4	1.2382
VCP	4	0.74086	0.74034	0.999997	14050	0	-1.7316	0.005203	0.018175	0.819996	417	3	-1.7316
HHLA3	4	0.99479	0.99484	0.999997	18967	0	1.9411	0.0052077	0.018191	0.819996	418	4	1.9411
ZNF318	4	0.99477	0.99482	0.999997	18966	0	-1.3086	0.0052261	0.018247	0.820582	419	4	-1.3086
CUX2	4	0.078481	0.14554	0.975604	2820	2	2.5881	0.0052786	0.018435	0.823277	420	2	2.5881
ACSL3	4	0.67986	0.67928	0.999997	12851	0	2.2945	0.0052846	0.018462	0.823277	421	3	2.2945
SENP1	4	0.1096	0.18714	0.993582	3596	1	0.67114	0.0053155	0.018553	0.823277	422	1	0.67114
SPEF1	4	0.99468	0.99473	0.999997	18965	0	1.3965	0.005319	0.018562	0.823277	423	4	1.3965
EMC4	4	0.92126	0.92107	0.999997	17533	0	2.9601	0.005324	0.018581	0.823277	424	3	2.9601
SUPT4H1	3	0.99467	0.99478	0.999997	18964	0	-2.813	0.005327	0.014668	0.787476	425	3	-2.813
LOXL2	4	0.93555	0.93543	0.999997	17825	0	3.2864	0.005346	0.018657	0.823277	426	2	3.2864
CEACAM3	4	0.43063	0.4633	0.999997	8695	1	0.71215	0.0053644	0.018717	0.823277	427	3	0.71215
ACSM4	4	0.99379	0.99382	0.999997	18938	0	-0.29698	0.0053644	0.018717	0.823277	428	4	-0.29698
CELF6	4	0.84278	0.8421	0.999997	16022	0	-1.459	0.0053678	0.018728	0.823277	429	2	-1.459
OR2T29	4	0.99462	0.99466	0.999997	18963	0	1.5828	0.0053828	0.018768	0.823277	430	4	1.5828
ASB9	4	0.9946	0.99464	0.999997	18962	0	1.2891	0.0054032	0.01884	0.823277	431	4	1.2891
MAGI2	4	0.03608	0.087046	0.941801	1745	3	-0.74346	0.00542	0.018899	0.823277	432	1	-0.74346
PAWR	4	0.29769	0.37514	0.999997	6991	1	2.2784	0.0054258	0.01892	0.823277	433	3	2.2784
PCDHB3	4	0.99455	0.9946	0.999997	18960	0	1.4209	0.0054499	0.019002	0.823277	434	4	1.4209
DEPTOR	4	0.98861	0.98867	0.999997	18816	0	1.9853	0.0054686	0.019064	0.823277	435	3	1.9853
C3orf22	4	0.61717	0.61699	0.999997	11722	1	3.1244	0.0054776	0.019085	0.823277	436	2	3.1244
C10orf62	4	0.84606	0.84543	0.999997	16077	0	3.0863	0.0054821	0.019102	0.823277	437	2	3.0863
SFTPA1	4	0.42974	0.46265	0.999997	8679	1	3.1459	0.0054958	0.019159	0.823277	438	2	3.1459
GBP1	4	0.99057	0.99061	0.999997	18859	0	3.0914	0.0055245	0.019246	0.823277	439	3	3.0914
ZFP36	4	0.99447	0.99452	0.999997	18956	0	-1.3568	0.0055266	0.01925	0.823277	440	4	-1.3568
KISS1	4	0.99447	0.99452	0.999997	18957	0	-3.2786	0.0055266	0.01925	0.823277	441	4	-3.2786
IL2RA	4	0.9401	0.94006	0.999997	17901	0	3.4828	0.0055278	0.019254	0.823277	442	3	3.4828
CFTR	4	0.97989	0.97995	0.999997	18666	0	-1.0912	0.0055556	0.019343	0.825241	443	3	-1.0912
PTN	4	0.34523	0.40507	0.999997	7551	1	-0.33617	0.0055768	0.019416	0.82649	444	1	-0.33617
SEC24B	4	0.37662	0.42579	0.999997	7976	1	0.52712	0.0055981	0.019488	0.827457	445	3	0.52712
ARMC1	4	0.21343	0.32353	0.999997	6032	1	2.7967	0.0056106	0.019525	0.827457	446	2	2.7967
MOCS2	3	0.89793	0.89805	0.999997	17071	0	0.35047	0.0056369	0.015465	0.789335	447	1	0.35047
EIF3C	3	0.99436	0.99446	0.999997	18955	0	-3.2443	0.0056415	0.015476	0.789335	448	3	-3.2443
PFKP	4	0.99431	0.99436	0.999997	18954	0	1.598	0.0056917	0.019798	0.835207	449	4	1.598
FOXF1	4	0.99429	0.99435	0.999997	18953	0	1.5853	0.0057058	0.019851	0.835207	450	4	1.5853
EDNRB	4	0.5996	0.60034	0.999997	11403	1	3.2675	0.0057172	0.019889	0.835207	451	3	3.2675
GAA	4	0.99428	0.99434	0.999997	18952	0	1.8198	0.0057173	0.019889	0.835207	452	4	1.8198
ANKRA2	4	0.68512	0.68456	0.999997	12955	0	-3.1603	0.0057336	0.019946	0.835207	453	3	-3.1603
ABCB5	3	0.8927	0.89277	0.999997	16960	0	3.9331	0.005769	0.015825	0.791781	454	2	3.9331
SLC25A41	4	0.6573	0.65673	0.999997	12442	0	1.0743	0.0057814	0.020095	0.835207	455	3	1.0743
GJA1	4	0.5375	0.54538	0.999997	10361	1	1.0035	0.0057814	0.020095	0.835207	456	3	1.0035
HN1L	4	0.72299	0.72245	0.999997	13691	0	0.3124	0.0057858	0.020109	0.835207	457	2	0.3124
ABL2	4	0.98914	0.98919	0.999997	18832	0	3.3331	0.0058013	0.02016	0.835207	458	3	3.3331
SERPINB11	4	0.99419	0.99425	0.999997	18951	0	1.2236	0.0058134	0.020201	0.835207	459	4	1.2236
OR1C1	4	0.1116	0.18978	0.996076	3627	1	2.76	0.0058341	0.020267	0.835207	460	2	2.76
ZNF850	4	0.61222	0.6122	0.999997	11639	1	-0.074008	0.005838	0.020282	0.835207	461	1	-0.074008
TPM4	4	0.70102	0.70034	0.999997	13258	0	2.5637	0.0058436	0.0203	0.835207	462	2	2.5637
TMTC3	4	0.99415	0.9942	0.999997	18950	0	-3.2004	0.0058493	0.02032	0.835207	463	4	-3.2004
WDR34	4	0.84734	0.84671	0.999997	16102	0	3.0516	0.0058765	0.020412	0.835311	464	2	3.0516
MATK	4	0.99412	0.99417	0.999997	18948	0	1.5124	0.0058816	0.02043	0.835311	465	4	1.5124
ADAM20	4	0.092625	0.16439	0.979733	3199	1	0.83519	0.0058903	0.020453	0.835311	466	2	0.83519
EXOC3L1	4	0.99065	0.99069	0.999997	18863	0	1.9167	0.00593	0.020589	0.838133	467	3	1.9167
ATP6V1G3	4	0.74327	0.74278	0.999997	14086	0	0.17589	0.0059425	0.020633	0.838133	468	1	0.17589
LRRTM4	4	0.80509	0.80471	0.999997	15293	0	2.2858	0.005954	0.020665	0.838133	469	3	2.2858
C8orf34	4	0.52581	0.53582	0.999997	10167	1	1.0647	0.0059948	0.020799	0.838133	470	2	1.0647
OPRL1	4	0.994	0.99406	0.999997	18947	0	2.3373	0.0059989	0.020814	0.838133	471	4	2.3373
CRYL1	4	0.99397	0.99402	0.999997	18946	0	1.2646	0.006029	0.020918	0.838133	472	4	1.2646
PTMS	4	0.99397	0.99402	0.999997	18945	0	-1.3628	0.006029	0.020918	0.838133	473	4	-1.3628
LAMTOR3	4	0.19115	0.29437	0.999997	5519	2	-1.8583	0.006047	0.020972	0.838133	474	2	-1.8583
SND1	4	0.71415	0.71346	0.999997	13512	0	2.3131	0.0060518	0.02099	0.838133	475	3	2.3131
IZUMO2	4	0.99394	0.99399	0.999997	18944	0	1.3561	0.006058	0.02101	0.838133	476	4	1.3561
PHF11	4	0.92142	0.92122	0.999997	17534	0	3.5525	0.0060619	0.021028	0.838133	477	3	3.5525
TMEM60	4	0.94792	0.94787	0.999997	18040	0	3.4828	0.0060714	0.021062	0.838133	478	3	3.4828
RASSF2	4	0.99392	0.99396	0.999997	18943	0	1.1274	0.0060825	0.021096	0.838133	479	4	1.1274
CYP7B1	4	0.83718	0.83651	0.999997	15911	0	2.2204	0.0061045	0.021166	0.838133	480	3	2.2204
PDE1C	4	0.99389	0.99393	0.999997	18941	0	1.2335	0.0061134	0.021194	0.838133	481	4	1.2335
SBNO2	4	0.82803	0.82743	0.999997	15739	0	1.9382	0.0061417	0.021283	0.838133	482	3	1.9382
TTC30B	4	0.4078	0.44712	0.999997	8377	1	-0.48257	0.0061515	0.021311	0.838133	483	1	-0.48257
FAM189A2	4	0.87053	0.8701	0.999997	16507	0	2.6994	0.0061725	0.021381	0.838133	484	3	2.6994
BLZF1	4	0.99382	0.99385	0.999997	18940	0	1.4035	0.006182	0.021415	0.838133	485	4	1.4035
ZBTB44	4	0.9247	0.92452	0.999997	17610	0	0.73968	0.0062037	0.021487	0.838133	486	1	0.73968
SOHLH2	4	0.99379	0.99382	0.999997	18939	0	1.9628	0.0062127	0.021522	0.838133	487	4	1.9628
SLMO2	4	0.99379	0.99382	0.999997	18936	0	-3.0903	0.0062127	0.021522	0.838133	488	4	-3.0903
GJD3	4	0.9936	0.99364	0.999997	18933	0	3.7189	0.006216	0.021533	0.838133	489	4	3.7189
USP30	4	0.44893	0.47653	0.999997	8947	1	3.2057	0.0062305	0.021575	0.838133	490	3	3.2057
RBSN	4	0.67309	0.67257	0.999997	12733	0	0.317	0.0062559	0.021659	0.839686	491	2	0.317
HIATL1	4	0.93331	0.93312	0.999997	17780	0	0.38064	0.0063082	0.021827	0.842404	492	2	0.38064
TK2	4	0.72636	0.72587	0.999997	13759	0	3.1242	0.0063328	0.021908	0.842404	493	2	3.1242
ADAMTS8	4	0.99365	0.99368	0.999997	18935	0	1.2041	0.0063473	0.021958	0.842404	494	4	1.2041
OR51E2	4	0.68107	0.6805	0.999997	12872	0	0.04401	0.0063604	0.022003	0.842404	495	1	0.04401
RASSF7	4	0.74691	0.74647	0.999997	14152	0	2.8358	0.0063719	0.022045	0.842404	496	2	2.8358
RAB3IL1	4	0.55062	0.55642	0.999997	10575	1	-1.7696	0.0063814	0.022076	0.842404	497	3	-1.7696
B3GALT6	4	0.99362	0.99365	0.999997	18934	0	1.1447	0.0063834	0.022082	0.842404	498	4	1.1447
LDB2	4	0.52763	0.53726	0.999997	10201	1	2.733	0.0064014	0.022141	0.842975	499	2	2.733
FAM210B	4	0.1003	0.17462	0.984973	3363	2	-0.28608	0.0064648	0.022358	0.849566	500	1	-0.28608
KPNA2	4	0.9935	0.99353	0.999997	18932	0	1.4433	0.0065027	0.022472	0.849601	501	4	1.4433
EDN2	4	0.9935	0.99353	0.999997	18931	0	0.97424	0.0065027	0.022472	0.849601	502	4	0.97424
CREB3	4	0.90218	0.90181	0.999997	17158	0	1.4438	0.006517	0.02252	0.849601	503	3	1.4438
CDC37	4	0.99348	0.99352	0.999997	18930	0	0.92467	0.0065213	0.022537	0.849601	504	4	0.92467
TSTD1	3	0.69056	0.69055	0.999997	13056	0	3.6715	0.0065568	0.017866	0.819996	505	2	3.6715
C18orf8	4	0.64157	0.64107	0.999997	12168	0	2.5835	0.0065695	0.022684	0.852015	506	2	2.5835
L2HGDH	4	0.99341	0.99345	0.999997	18929	0	-1.0436	0.0065884	0.022742	0.852015	507	4	-1.0436
ZNF182	4	0.93247	0.93224	0.999997	17761	0	1.044	0.0066187	0.022839	0.852015	508	3	1.044
OR4K1	4	0.99338	0.99342	0.999997	18928	0	1.3537	0.0066188	0.022839	0.852015	509	4	1.3537
NXF1	4	0.93082	0.93058	0.999997	17730	0	0.36385	0.0066215	0.022844	0.852015	510	2	0.36385
CBWD2	4	0.95886	0.9588	0.999997	18267	0	2.5352	0.0066443	0.022915	0.852015	511	2	2.5352
AQP5	3	0.99335	0.9935	0.999997	18927	0	-3.1758	0.0066497	0.018123	0.819996	512	3	-3.1758
TP53TG3	4	0.88313	0.88271	0.999997	16752	0	-1.8271	0.0066737	0.023014	0.852015	513	1	-1.8271
NETO2	4	0.94003	0.94	0.999997	17899	0	2.0797	0.0066849	0.023047	0.852015	514	3	2.0797
DPF2	4	0.99329	0.99333	0.999997	18926	0	1.9051	0.0067094	0.023124	0.852015	515	4	1.9051
FBXO11	4	0.132	0.21665	0.999997	4095	1	0.37755	0.0067095	0.023125	0.852015	516	2	0.37755
LMAN2	4	0.99329	0.99333	0.999997	18925	0	1.0645	0.0067131	0.023136	0.852015	517	4	1.0645
ZC2HC1C	4	0.739	0.7385	0.999997	14004	0	0.85667	0.0067397	0.023234	0.852015	518	3	0.85667
MAP3K5	4	0.99326	0.99331	0.999997	18924	0	1.0666	0.006742	0.023239	0.852015	519	4	1.0666
LARS	4	0.9869	0.98691	0.999997	18785	0	-0.67802	0.0067781	0.023354	0.852015	520	3	-0.67802
HNRNPA1L2	4	0.99322	0.99327	0.999997	18923	0	-0.87213	0.0067804	0.023357	0.852015	521	4	-0.87213
HSD17B6	4	0.9932	0.99324	0.999997	18922	0	1.5008	0.006804	0.023424	0.852015	522	4	1.5008
SHH	4	0.82842	0.82781	0.999997	15749	0	0.99184	0.0068303	0.023508	0.852015	523	2	0.99184
OASL	4	0.76496	0.76459	0.999997	14489	0	-1.6285	0.0068825	0.023668	0.852015	524	2	-1.6285
RIC1	4	0.87024	0.86982	0.999997	16503	0	2.073	0.0068923	0.023699	0.852015	525	3	2.073
SERPINB13	4	0.99311	0.99315	0.999997	18921	0	1.6762	0.0068933	0.0237	0.852015	526	4	1.6762
LTA	4	0.99308	0.99313	0.999997	18920	0	1.056	0.0069159	0.023771	0.852015	527	4	1.056
FLG	4	0.99307	0.99311	0.999997	18919	0	1.8257	0.0069279	0.023815	0.852015	528	4	1.8257
RNF32	4	0.99307	0.99311	0.999997	18918	0	1.3744	0.0069279	0.023815	0.852015	529	4	1.3744
LPAR3	4	0.96375	0.9637	0.999997	18368	0	1.0021	0.0069347	0.023836	0.852015	530	2	1.0021
F2RL1	4	0.99304	0.99308	0.999997	18917	0	0.99924	0.0069645	0.023933	0.852015	531	4	0.99924
IL1F10	4	0.39372	0.43744	0.999997	8192	1	2.8874	0.0069681	0.023947	0.852015	532	3	2.8874
CALCA	4	0.82545	0.82488	0.999997	15701	0	0.59816	0.0069783	0.023976	0.852015	533	2	0.59816
USP17L26	4	0.75104	0.75063	0.999997	14249	0	2.02	0.0069815	0.023987	0.852015	534	3	2.02
CSPG5	4	0.96697	0.96692	0.999997	18422	0	2.372	0.0069869	0.024009	0.852015	535	3	2.372
MXRA5	4	0.22574	0.33296	0.999997	6201	1	2.1257	0.0070018	0.024059	0.852015	536	3	2.1257
SLC4A4	4	0.074117	0.13965	0.975604	2709	1	3.3616	0.0070114	0.024085	0.852015	537	3	3.3616
DUS2	4	0.94619	0.94612	0.999997	18011	0	0.79996	0.0070391	0.02417	0.852015	538	2	0.79996
DPF1	4	0.99292	0.99297	0.999997	18916	0	1.4266	0.0070797	0.024295	0.852015	539	4	1.4266
ELOVL4	4	0.82842	0.82781	0.999997	15753	0	0.59374	0.0070913	0.024329	0.852015	540	2	0.59374
PTPRN	4	0.10529	0.1813	0.988218	3497	1	2.6437	0.0070913	0.024329	0.852015	541	2	2.6437
LONRF3	4	0.9929	0.99296	0.999997	18915	0	1.0169	0.007097	0.024347	0.852015	542	4	1.0169
EI24	4	0.78112	0.78067	0.999997	14805	0	-0.50055	0.0070984	0.024356	0.852015	543	3	-0.50055
TBC1D20	4	0.97732	0.97736	0.999997	18620	0	2.5384	0.0070984	0.024356	0.852015	544	3	2.5384
IL36G	4	0.99288	0.99294	0.999997	18914	0	1.2617	0.0071163	0.024419	0.852015	545	4	1.2617
PRAMEF12	4	0.99287	0.99293	0.999997	18912	0	1.4404	0.0071266	0.024452	0.852015	546	4	1.4404
ACMSD	4	0.99286	0.99292	0.999997	18911	0	-0.61437	0.0071407	0.024498	0.852015	547	4	-0.61437
GPR20	4	0.66988	0.66936	0.999997	12670	0	0.23529	0.0071435	0.02451	0.852015	548	2	0.23529
PIWIL1	4	0.37662	0.42579	0.999997	7972	1	2.4754	0.0071513	0.02454	0.852015	549	3	2.4754
NIN	4	0.38511	0.43162	0.999997	8088	1	1.9982	0.0071763	0.024628	0.852732	550	3	1.9982
C3orf38	4	0.91341	0.9132	0.999997	17389	0	-1.7193	0.0071957	0.024689	0.853302	551	3	-1.7193
ZNF439	4	0.99277	0.99283	0.999997	18910	0	0.98479	0.007234	0.02481	0.85429	552	4	0.98479
CYB5R3	4	0.72587	0.72536	0.999997	13749	0	2.9185	0.0072365	0.024818	0.85429	553	3	2.9185
FGA	4	0.928	0.92778	0.999997	17672	0	0.34581	0.0072479	0.024851	0.85429	554	1	0.34581
TDRP	4	0.9786	0.97864	0.999997	18645	0	1.9633	0.0072689	0.024917	0.854996	555	3	1.9633
FBXO33	4	0.88831	0.88798	0.999997	16865	0	0.44319	0.0073253	0.025111	0.85843	556	2	0.44319
CLEC5A	4	0.99267	0.99272	0.999997	18909	0	1.0271	0.0073282	0.025122	0.85843	557	4	1.0271
APELA	4	0.99265	0.9927	0.999997	18908	0	-0.62818	0.0073518	0.025193	0.85843	558	4	-0.62818
FAM228B	4	0.99162	0.99167	0.999997	18884	0	0.24057	0.0073524	0.025196	0.85843	559	3	0.24057
XG	4	0.71904	0.71839	0.999997	13620	0	-0.13404	0.0073988	0.025356	0.859973	560	2	-0.13404
HS3ST1	4	0.81335	0.81297	0.999997	15454	0	2.6638	0.0074041	0.025376	0.859973	561	2	2.6638
ADAM2	4	0.37059	0.42182	0.999997	7893	1	-0.18359	0.0074044	0.025377	0.859973	562	1	-0.18359
GUCA2B	4	0.94956	0.94951	0.999997	18082	0	2.6451	0.0074199	0.025432	0.860308	563	2	2.6451
SOD2	4	0.99254	0.9926	0.999997	18906	0	0.95313	0.0074585	0.025562	0.863197	564	4	0.95313
TDG	4	0.93848	0.93843	0.999997	17876	0	2.1222	0.007491	0.025664	0.865097	565	3	2.1222
TMEM168	4	0.95084	0.95077	0.999997	18103	0	1.9347	0.0075246	0.025778	0.867409	566	3	1.9347
HMGA2	4	0.86667	0.86623	0.999997	16441	0	2.0938	0.0075481	0.025847	0.868199	567	3	2.0938
TMEM69	4	0.9924	0.99246	0.999997	18905	0	1.3896	0.0076013	0.026033	0.871832	568	4	1.3896
EIF3M	4	0.71904	0.71839	0.999997	13619	0	0.0062317	0.0076132	0.026061	0.871832	569	1	0.0062317
CCDC39	4	0.99238	0.99243	0.999997	18904	0	1.4081	0.007625	0.026092	0.871832	570	4	1.4081
PRPS2	4	0.73457	0.7341	0.999997	13912	0	2.1116	0.0076653	0.026211	0.873866	571	2	2.1116
CBX4	4	0.99232	0.99239	0.999997	18903	0	0.94029	0.0076779	0.026244	0.873866	572	4	0.94029
DNAH5	4	0.91802	0.9178	0.999997	17475	0	0.18811	0.0077175	0.026373	0.876392	573	2	0.18811
C1QL2	4	0.80575	0.8054	0.999997	15306	0	0.82019	0.0077425	0.026459	0.876392	574	3	0.82019
CHRNA1	4	0.99225	0.99231	0.999997	18902	0	1.1308	0.0077469	0.026469	0.876392	575	4	1.1308
CHD4	4	0.16371	0.25836	0.999997	4868	2	-3.3689	0.0077697	0.026549	0.876392	576	1	-3.3689
RBPJL	4	0.99214	0.9922	0.999997	18901	0	1.2027	0.0078571	0.02682	0.877986	577	4	1.2027
ZNF491	4	0.32927	0.39491	0.999997	7354	1	2.4525	0.0078731	0.026864	0.877986	578	3	2.4525
LAMTOR4	4	0.99213	0.99219	0.999997	18900	0	1.0082	0.0078737	0.026867	0.877986	579	4	1.0082
ACTL7A	4	0.45559	0.48139	0.999997	9044	1	0.73322	0.007874	0.026869	0.877986	580	2	0.73322
RNF17	4	0.9921	0.99216	0.999997	18899	0	1.4611	0.0079036	0.026965	0.877986	581	4	1.4611
LCE1D	4	0.070701	0.13497	0.975604	2619	2	0.5925	0.0079262	0.027039	0.877986	582	2	0.5925
HSD17B2	4	0.99207	0.99213	0.999997	18898	0	1.5426	0.007928	0.027046	0.877986	583	4	1.5426
OR1G1	4	0.89403	0.8937	0.999997	16983	0	1.9554	0.0079308	0.027056	0.877986	584	3	1.9554
TTYH2	4	0.99205	0.99211	0.999997	18897	0	1.8707	0.0079489	0.027105	0.878058	585	4	1.8707
SEPN1	4	0.98092	0.98095	0.999997	18679	0	1.5033	0.0079783	0.027199	0.879357	586	2	1.5033
UBE2G1	4	0.94609	0.94602	0.999997	18008	0	0.9685	0.0079888	0.027237	0.879357	587	3	0.9685
KRTAP10-10	4	0.27384	0.36086	0.999997	6712	1	0.64265	0.0080305	0.027359	0.88173	588	3	0.64265
ADCY3	3	0.99197	0.9921	0.999997	18896	0	1.472	0.0080322	0.021744	0.841273	589	3	1.472
ANXA8L1	4	0.99195	0.99202	0.999997	18895	0	-1.0149	0.0080457	0.027403	0.88173	590	4	-1.0149
BTN2A2	4	0.72043	0.71985	0.999997	13642	0	3.1157	0.0080761	0.027501	0.882501	591	3	3.1157
OR2C3	4	0.63232	0.63189	0.999997	11987	1	0.99373	0.0080826	0.027528	0.882501	592	2	0.99373
BCL2L1	4	0.63395	0.63347	0.999997	12021	1	-0.53572	0.0081021	0.027587	0.882501	593	3	-0.53572
METTL13	4	0.16815	0.26418	0.999997	4985	1	1.8887	0.0081348	0.027694	0.882501	594	2	1.8887
BEND7	4	0.99185	0.99193	0.999997	18894	0	-1.3274	0.0081456	0.02773	0.882501	595	4	-1.3274
APOF	4	0.47323	0.49456	0.999997	9337	1	2.4517	0.0081597	0.027774	0.882501	596	3	2.4517
SLC47A2	4	0.70589	0.7052	0.999997	13373	0	-0.19459	0.0081869	0.02786	0.882501	597	2	-0.19459
TRAPPC2L	4	0.9918	0.99187	0.999997	18893	0	1.2283	0.0081983	0.027902	0.882501	598	4	1.2283
RGS22	4	0.97846	0.9785	0.999997	18641	0	2.7344	0.0082082	0.027934	0.882501	599	2	2.7344
MARCKS	4	0.85379	0.85325	0.999997	16210	0	1.9834	0.0082141	0.027951	0.882501	600	3	1.9834
TMEM72	4	0.99177	0.99184	0.999997	18891	0	0.98256	0.0082277	0.027992	0.882501	601	4	0.98256
ATP6AP1	4	0.99176	0.99183	0.999997	18890	0	1.6061	0.0082356	0.028027	0.882501	602	4	1.6061
GPM6B	4	0.7483	0.74784	0.999997	14188	0	0.54349	0.0082912	0.028207	0.885456	603	2	0.54349
LETM2	4	0.99171	0.99177	0.999997	18889	0	1.8403	0.0082931	0.028213	0.885456	604	4	1.8403
PDE6H	4	0.46151	0.48575	0.999997	9134	1	2.2209	0.0083258	0.028316	0.886163	605	3	2.2209
WRB	4	0.98924	0.98928	0.999997	18835	0	2.4309	0.0083342	0.028345	0.886163	606	3	2.4309
HINT1	4	0.85273	0.85216	0.999997	16197	0	1.8947	0.0083434	0.028375	0.886163	607	2	1.8947
SMS	4	0.54988	0.55577	0.999997	10555	1	0.55415	0.0083955	0.028514	0.889046	608	2	0.55415
PF4V1	4	0.38152	0.42912	0.999997	8039	1	-1.4648	0.0084998	0.028764	0.8949	609	2	-1.4648
SAA2	4	0.94187	0.94179	0.999997	17937	0	2.4252	0.0085262	0.028831	0.8949	610	2	2.4252
TMEM240	4	0.3137	0.38515	0.999997	7172	1	2.6917	0.0085488	0.028882	0.8949	611	3	2.6917
ACTR3C	4	0.35029	0.40834	0.999997	7608	1	0.37147	0.008552	0.028889	0.8949	612	2	0.37147
BIRC2	4	0.1755	0.27386	0.999997	5159	2	-0.7775	0.0086041	0.029013	0.897297	613	1	-0.7775
MON1A	4	0.93929	0.93926	0.999997	17891	0	2.6056	0.0086938	0.029218	0.897498	614	3	2.6056
NSDHL	4	0.00091798	0.0033519	0.866615	62	1	2.6015	0.0086959	0.029221	0.897498	615	3	2.6015
HS3ST4	4	0.11304	0.19167	0.99659	3661	2	-3.0587	0.0087084	0.029254	0.897498	616	1	-3.0587
JTB	4	0.92392	0.92378	0.999997	17591	0	1.9004	0.0087381	0.029325	0.897498	617	3	1.9004
LHFPL2	4	0.0046359	0.014297	0.881273	300	3	-0.91614	0.0087605	0.029371	0.897498	618	1	-0.91614
OR6N1	4	0.16586	0.26124	0.999997	4919	2	1.9077	0.0087699	0.029396	0.897498	619	2	1.9077
LOC400736	4	0.13603	0.22205	0.999997	4203	2	1.8686	0.0087756	0.029413	0.897498	620	2	1.8686
S100B	4	0.97515	0.9751	0.999997	18581	0	1.8969	0.0087923	0.029445	0.897498	621	3	1.8969
STAG2	4	0.83088	0.83027	0.999997	15798	0	2.4551	0.0087984	0.029456	0.897498	622	2	2.4551
BIRC3	4	0.32588	0.3927	0.999997	7315	1	0.36283	0.0088126	0.029489	0.897498	623	1	0.36283
SMG5	4	0.11539	0.19465	0.997702	3721	2	-1.6544	0.0088647	0.029623	0.898189	624	2	-1.6544
LOC730183	4	0.37228	0.42291	0.999997	7916	1	0.51414	0.0088667	0.02963	0.898189	625	3	0.51414
SPAG11B	4	0.74086	0.74034	0.999997	14049	0	2.0952	0.0088786	0.029653	0.898189	626	2	2.0952
SYNE3	4	0.9078	0.90756	0.999997	17280	0	1.1934	0.0089169	0.029727	0.898993	627	2	1.1934
AQP1	4	0.89925	0.89893	0.999997	17102	0	-1.5761	0.008969	0.029845	0.899086	628	2	-1.5761
NKD1	4	0.62577	0.62543	0.999997	11860	1	2.625	0.0089937	0.029902	0.899086	629	3	2.625
ERCC6	4	0.8755	0.87504	0.999997	16610	0	0.46247	0.0090211	0.029965	0.899086	630	1	0.46247
E2F3	4	0.48889	0.50657	0.999997	9572	1	2.1398	0.0090632	0.030071	0.900858	631	3	2.1398
PCDHA9	4	0.40715	0.44668	0.999997	8371	1	-1.8899	0.0091775	0.030335	0.904937	632	1	-1.8899
MPHOSPH8	4	0.9697	0.96965	0.999997	18479	0	2.9198	0.0091851	0.030349	0.904937	633	3	2.9198
HTN1	4	0.51026	0.52317	0.999997	9920	1	-0.11797	0.0092296	0.03046	0.906812	634	1	-0.11797
GGCT	4	0.93457	0.93441	0.999997	17802	0	2.2082	0.0092786	0.030574	0.907516	635	2	2.2082
KRTAP7-1	4	0.95873	0.95869	0.999997	18261	0	1.1864	0.0092817	0.030578	0.907516	636	2	1.1864
CYP17A1	4	0.18611	0.28783	0.999997	5403	2	-2.918	0.0093338	0.030698	0.908854	637	1	-2.918
SMAP2	4	0.81719	0.81675	0.999997	15533	0	2.0698	0.0093608	0.030769	0.908854	638	2	2.0698
UEVLD	4	0.86147	0.86101	0.999997	16351	0	2.2222	0.0093844	0.030825	0.908854	639	2	2.2222
HELQ	4	0.90678	0.90651	0.999997	17253	0	0.28293	0.0093859	0.030827	0.908854	640	2	0.28293
LGALS16	4	0.84829	0.8477	0.999997	16131	0	2.1103	0.0094606	0.030989	0.910614	641	3	2.1103
DCX	4	0.30547	0.37997	0.999997	7075	1	2.2908	0.0095084	0.031095	0.910614	642	2	2.2908
GGT6	4	0.82842	0.82781	0.999997	15752	0	0.78661	0.009532	0.03115	0.910614	643	3	0.78661
CTNS	4	0.9389	0.93887	0.999997	17883	0	1.1425	0.0095422	0.031179	0.910614	644	3	1.1425
OR2B2	4	0.15703	0.24967	0.999997	4716	2	-0.12643	0.0095943	0.031298	0.910614	645	1	-0.12643
UBOX5	4	0.96205	0.96197	0.999997	18333	0	2.9243	0.0095975	0.031305	0.910614	646	3	2.9243
FAM175A	4	0.55302	0.5585	0.999997	10601	1	2.1514	0.0096094	0.031335	0.910614	647	2	2.1514
OR6V1	4	0.13511	0.22077	0.999997	4178	1	2.1841	0.0096273	0.031374	0.910614	648	2	2.1841
IKZF3	4	0.58553	0.58734	0.999997	11147	1	1.9433	0.0096548	0.031445	0.910614	649	3	1.9433
TCEANC	4	0.98583	0.98583	0.999997	18762	0	1.8476	0.0096548	0.031445	0.910614	650	3	1.8476
EGR1	4	0.97446	0.9744	0.999997	18567	0	2.8088	0.009675	0.031492	0.910614	651	3	2.8088
ACPT	4	0.20881	0.31746	0.999997	5928	2	-0.40913	0.0096985	0.031551	0.91063	652	1	-0.40913
GDF7	4	0.35147	0.40911	0.999997	7627	1	1.8798	0.0097109	0.031588	0.91063	653	2	1.8798
MEIOB	4	0.38247	0.42978	0.999997	8046	1	2.2052	0.0097483	0.031681	0.911284	654	3	2.2052
CLMN	4	0.809	0.8086	0.999997	15372	0	2.7577	0.0097828	0.031764	0.911284	655	3	2.7577
CCNL1	4	0.98511	0.98513	0.999997	18748	0	0.93309	0.0098027	0.031807	0.911284	656	3	0.93309
OR1A1	4	0.66181	0.66121	0.999997	12529	0	2.5406	0.0098069	0.031817	0.911284	657	3	2.5406
TOR2A	4	0.16086	0.25468	0.999997	4804	1	1.3401	0.0098189	0.031849	0.911284	658	3	1.3401
USP43	4	0.95972	0.95964	0.999997	18283	0	0.70372	0.0098547	0.031932	0.911327	659	1	0.70372
CAB39L	4	0.32687	0.39334	0.999997	7321	1	2.4623	0.0098611	0.031946	0.911327	660	3	2.4623
SFPQ	3	0.99011	0.99024	0.999997	18848	0	-2.7738	0.0098902	0.026522	0.876392	661	3	-2.7738
CT45A6	4	0.077308	0.14393	0.975604	2791	1	-0.51999	0.0099068	0.032053	0.913009	662	2	-0.51999
PDS5A	4	0.94187	0.94179	0.999997	17938	0	1.9275	0.0099744	0.032205	0.915761	663	3	1.9275
ZNF654	4	0.018033	0.046494	0.941801	911	1	-1.2087	0.010011	0.032279	0.915761	664	1	-1.2087
SCAF1	3	0.5448	0.545	0.999997	10469	0	3.1304	0.010037	0.026894	0.877986	665	2	3.1304
CALML4	4	0.36714	0.41951	0.999997	7838	1	1.8433	0.010043	0.032345	0.915761	666	2	1.8433
NOS3	4	0.88062	0.88015	0.999997	16707	0	1.7649	0.010048	0.032362	0.915761	667	3	1.7649
DLG2	4	0.060225	0.12062	0.964035	2371	2	-0.16175	0.010063	0.032389	0.915761	668	1	-0.16175
DCP2	4	0.55991	0.56445	0.999997	10730	1	1.045	0.010095	0.032461	0.916441	669	3	1.045
C11orf58	3	0.5448	0.545	0.999997	10472	0	3.104	0.010098	0.027057	0.877986	670	2	3.104
PFN4	4	0.33261	0.39703	0.999997	7396	1	2.435	0.010122	0.032521	0.916769	671	2	2.435
RBMY1J	4	0.73318	0.73274	0.999997	13884	0	2.0461	0.010154	0.032608	0.917868	672	3	2.0461
FOXC1	4	0.2828	0.36621	0.999997	6813	1	0.043402	0.010219	0.032752	0.920034	673	1	0.043402
GPR89B	4	0.97625	0.97623	0.999997	18602	0	2.8675	0.010243	0.032805	0.920034	674	3	2.8675
PDLIM7	4	0.42649	0.46023	0.999997	8635	1	-1.0763	0.010271	0.032879	0.920034	675	3	-1.0763
MUC3A	4	0.16346	0.25802	0.999997	4861	2	0.19135	0.010323	0.032999	0.920034	676	2	0.19135
MYH7B	4	0.75505	0.75465	0.999997	14316	0	1.9725	0.010343	0.03304	0.920034	677	2	1.9725
CDK18	4	0.94893	0.94887	0.999997	18062	0	1.1458	0.010376	0.033124	0.920034	678	2	1.1458
TMEM230	3	0.26971	0.30691	0.999997	6665	1	-3.8703	0.010413	0.027874	0.882501	679	1	-3.8703
FASLG	4	0.5165	0.52824	0.999997	10027	1	0.91835	0.010414	0.033217	0.920034	680	3	0.91835
C6orf15	4	0.66435	0.66376	0.999997	12572	0	-1.2554	0.010428	0.03325	0.920034	681	2	-1.2554
SFTPB	4	0.79934	0.79898	0.999997	15178	0	2.0841	0.01045	0.033302	0.920034	682	3	2.0841
TPPP2	4	0.81836	0.81789	0.999997	15567	0	1.9081	0.010479	0.033377	0.920034	683	2	1.9081
PRR9	4	0.79128	0.79085	0.999997	15013	0	0.44662	0.01048	0.03338	0.920034	684	2	0.44662
TDRD10	4	0.32101	0.38963	0.999997	7253	1	1.4534	0.010497	0.033412	0.920034	685	2	1.4534
NEIL1	4	0.76352	0.76315	0.999997	14464	0	2.619	0.01051	0.033439	0.920034	686	3	2.619
SMTN	4	0.8709	0.8705	0.999997	16522	0	0.87818	0.010532	0.033488	0.920034	687	2	0.87818
AP3B2	4	0.52858	0.53804	0.999997	10220	1	2.5653	0.010535	0.033493	0.920034	688	3	2.5653
SLC12A1	4	0.98635	0.98634	0.999997	18775	0	2.634	0.010572	0.033573	0.920034	689	3	2.634
VANGL1	4	0.93552	0.93541	0.999997	17824	0	2.1201	0.010578	0.033585	0.920034	690	3	2.1201
ULK2	4	0.90133	0.90098	0.999997	17142	0	0.8773	0.010592	0.033621	0.920034	691	3	0.8773
HMGN4	4	0.74394	0.74347	0.999997	14088	0	2.0141	0.010606	0.033647	0.920034	692	3	2.0141
OR4P4	4	0.14879	0.23889	0.999997	4503	1	1.0768	0.010688	0.033836	0.922692	693	2	1.0768
SLC22A3	4	0.70243	0.70177	0.999997	13296	0	2.2841	0.010691	0.033841	0.922692	694	2	2.2841
APAF1	4	0.56517	0.56908	0.999997	10822	1	1.8319	0.010716	0.033897	0.922887	695	2	1.8319
METRNL	4	0.84644	0.8458	0.999997	16087	0	-0.69042	0.010785	0.034061	0.925229	696	2	-0.69042
DYRK1B	4	0.32985	0.39527	0.999997	7358	1	0.1907	0.010792	0.034079	0.925229	697	2	0.1907
TTC9C	4	0.88489	0.88447	0.999997	16788	0	1.18	0.010844	0.034197	0.926325	698	2	1.18
SNAI2	4	0.54374	0.55058	0.999997	10451	1	1.9815	0.010854	0.034217	0.926325	699	2	1.9815
PIM1	4	0.78691	0.78652	0.999997	14926	0	0.12572	0.010879	0.034278	0.926667	700	3	0.12572
FOSB	4	0.49829	0.51385	0.999997	9730	1	2.3677	0.010948	0.03442	0.9284	701	3	2.3677
BCAS3	4	0.4767	0.49719	0.999997	9390	1	0.70091	0.010961	0.034447	0.9284	702	2	0.70091
ARL5C	4	0.61753	0.61734	0.999997	11729	1	0.69121	0.011	0.034539	0.9284	703	1	0.69121
CRYM	4	0.98618	0.98618	0.999997	18769	0	-0.62549	0.011027	0.034602	0.9284	704	3	-0.62549
RAD21L1	4	0.49426	0.51069	0.999997	9661	1	1.2973	0.011052	0.034666	0.9284	705	2	1.2973
ARHGAP40	4	0.56934	0.57272	0.999997	10878	1	2.5113	0.011076	0.034714	0.9284	706	3	2.5113
BAALC	4	0.8608	0.86031	0.999997	16341	0	1.6763	0.011104	0.034789	0.9284	707	2	1.6763
HFE	4	0.92707	0.92686	0.999997	17648	0	2.1691	0.011146	0.034886	0.9284	708	2	2.1691
PDILT	4	0.69238	0.69176	0.999997	13087	0	1.1353	0.011156	0.034911	0.9284	709	2	1.1353
HOOK2	4	0.96429	0.96426	0.999997	18383	0	2.3467	0.011165	0.034925	0.9284	710	3	2.3467
SLC22A7	3	0.9793	0.97945	0.999997	18654	0	3.0253	0.011172	0.029795	0.899086	711	3	3.0253
WDR62	4	0.98844	0.98848	0.999997	18812	0	2.352	0.011216	0.035039	0.929038	712	3	2.352
AGAP1	4	0.60293	0.60347	0.999997	11475	1	1.9759	0.01122	0.035046	0.929038	713	3	1.9759
RPL36A-HNRNPH2	3	0.98877	0.98888	0.999997	18822	0	1.4684	0.011229	0.029936	0.899086	714	3	1.4684
INPP4B	4	0.25864	0.35195	0.999997	6538	1	0.16203	0.01126	0.035129	0.92944	715	1	0.16203
PREB	4	0.88992	0.88959	0.999997	16899	0	-0.2546	0.011274	0.035159	0.92944	716	2	-0.2546
SLC35F3	4	0.10066	0.17509	0.984973	3372	2	-2.8413	0.011312	0.035253	0.929471	717	1	-2.8413
FLRT3	4	0.95653	0.95645	0.999997	18216	0	1.2363	0.011314	0.035257	0.929471	718	3	1.2363
KLK1	4	0.78505	0.7846	0.999997	14887	0	1.9701	0.011357	0.035352	0.929665	719	2	1.9701
CD151	4	0.15863	0.25175	0.999997	4758	1	-0.61242	0.011364	0.035362	0.929665	720	2	-0.61242
GDF10	3	0.92304	0.92315	0.999997	17579	0	3.0034	0.01137	0.030295	0.904937	721	2	3.0034
ANKS3	4	0.5996	0.60034	0.999997	11407	1	2.0856	0.011409	0.035463	0.930143	722	2	2.0856
POU2AF1	4	0.71788	0.71723	0.999997	13582	0	-0.033069	0.011416	0.035477	0.930143	723	1	-0.033069
BRMS1	4	0.61611	0.61593	0.999997	11707	1	-0.34492	0.011519	0.035707	0.934253	724	2	-0.34492
TRIP11	4	0.98421	0.98422	0.999997	18729	0	1.8055	0.011572	0.035818	0.934253	725	3	1.8055
YJEFN3	4	0.9781	0.97814	0.999997	18634	0	1.7514	0.01158	0.035835	0.934253	726	3	1.7514
LOC100130357	3	0.73229	0.73248	0.999997	13869	0	2.8457	0.011606	0.030861	0.908854	727	2	2.8457
CNN2	4	0.010402	0.028447	0.921539	588	1	1.6577	0.011624	0.035931	0.934253	728	2	1.6577
TIMM17B	4	0.6781	0.67749	0.999997	12824	0	1.8009	0.011642	0.035972	0.934253	729	2	1.8009
CADPS	4	0.031312	0.07655	0.941801	1504	3	-0.78837	0.011676	0.036039	0.934253	730	1	-0.78837
SNX27	4	0.55551	0.56061	0.999997	10640	1	0.59692	0.011694	0.036077	0.934253	731	3	0.59692
WBP2	4	0.88651	0.88618	0.999997	16828	0	-0.13392	0.011708	0.036109	0.934253	732	2	-0.13392
GPR68	4	0.35765	0.41318	0.999997	7711	1	2.5978	0.01176	0.03622	0.934253	733	3	2.5978
IL33	4	0.93288	0.93267	0.999997	17770	0	2.166	0.01178	0.036274	0.934253	734	2	2.166
PRND	3	0.76227	0.7626	0.999997	14442	0	0.85633	0.011819	0.031393	0.910614	735	1	0.85633
C8orf87	4	0.7707	0.77031	0.999997	14615	0	2.0524	0.011819	0.036362	0.934253	736	2	2.0524
KRT81	4	0.77935	0.7789	0.999997	14775	0	0.27458	0.011833	0.036392	0.934253	737	1	0.27458
SLC4A1AP	4	0.57782	0.5803	0.999997	11025	1	0.38636	0.011885	0.036501	0.934253	738	1	0.38636
NPM3	4	0.97236	0.97232	0.999997	18525	0	2.6309	0.011898	0.036528	0.934253	739	3	2.6309
PRORY	4	0.7785	0.77806	0.999997	14761	0	2.4607	0.011904	0.036544	0.934253	740	3	2.4607
LIN52	4	0.88607	0.88572	0.999997	16816	0	-0.68995	0.011915	0.036569	0.934253	741	3	-0.68995
PDHA1	4	0.95023	0.95017	0.999997	18094	0	1.773	0.011949	0.036654	0.934253	742	3	1.773
TUT1	4	0.11957	0.20013	0.999997	3806	1	-0.33704	0.011989	0.036745	0.934253	743	2	-0.33704
ARL5A	4	0.40715	0.44668	0.999997	8368	1	1.3649	0.012027	0.036834	0.934253	744	2	1.3649
SEMA4B	4	0.23043	0.33565	0.999997	6249	1	1.129	0.012041	0.036857	0.934253	745	2	1.129
OR4C16	4	0.05671	0.11586	0.958894	2280	1	0.059071	0.01208	0.036937	0.934253	746	3	0.059071
MAGEA2B	4	0.25163	0.34781	0.999997	6452	1	-2.0556	0.01208	0.036937	0.934253	747	3	-2.0556
IL25	4	0.43468	0.46623	0.999997	8746	1	0.52257	0.01208	0.036937	0.934253	748	3	0.52257
GPC4	4	0.36864	0.42052	0.999997	7862	1	0.27315	0.012093	0.036965	0.934253	749	1	0.27315
SQRDL	4	0.46806	0.49064	0.999997	9247	1	-3.755	0.012145	0.037088	0.934253	750	1	-3.755
PA2G4	4	0.1049	0.18075	0.987701	3490	2	1.3799	0.012163	0.037125	0.934253	751	2	1.3799
DCAF17	4	0.77997	0.77953	0.999997	14788	0	0.045945	0.012197	0.037205	0.934253	752	1	0.045945
CD180	4	0.53865	0.54634	0.999997	10371	1	1.7672	0.012236	0.037297	0.934253	753	2	1.7672
DUSP1	4	0.83899	0.83828	0.999997	15940	0	1.8387	0.012256	0.037341	0.934253	754	2	1.8387
TRPM5	4	0.94057	0.94049	0.999997	17912	0	0.94304	0.01227	0.037368	0.934253	755	3	0.94304
SOX7	4	0.1424	0.23043	0.999997	4351	2	-0.90627	0.012301	0.037428	0.934253	756	2	-0.90627
OR5AP2	4	0.82889	0.82827	0.999997	15756	0	2.6798	0.012323	0.037474	0.934253	757	3	2.6798
LOC100131303	4	0.86269	0.86226	0.999997	16369	0	0.75123	0.012352	0.037551	0.934253	758	3	0.75123
BMPR2	4	0.95116	0.95108	0.999997	18107	0	0.83786	0.012353	0.037553	0.934253	759	2	0.83786
NF2	4	0.036969	0.088947	0.946645	1773	1	1.9203	0.012367	0.037589	0.934253	760	3	1.9203
LOC388813	4	0.10606	0.18232	0.988834	3516	1	1.9598	0.012404	0.037662	0.93484	761	3	1.9598
CASKIN1	4	0.08945	0.16017	0.977054	3119	1	2.0446	0.01245	0.037767	0.936247	762	2	2.0446
NFKBIZ	4	0.41829	0.45445	0.999997	8523	1	-0.44377	0.01256	0.038013	0.940114	763	1	-0.44377
NCOR2	4	0.79961	0.79923	0.999997	15181	0	2.2504	0.012564	0.038022	0.940114	764	3	2.2504
GPR65	4	0.0086472	0.024179	0.919217	495	3	-0.90792	0.012612	0.038142	0.940712	765	1	-0.90792
SETDB2	4	0.91116	0.91095	0.999997	17341	0	0.35595	0.012664	0.03826	0.940712	766	1	0.35595
EGF	4	0.7821	0.78167	0.999997	14831	0	2.6011	0.012693	0.038323	0.940712	767	3	2.6011
LGALS13	4	0.14322	0.23151	0.999997	4372	1	2.0221	0.012716	0.038377	0.940712	768	3	2.0221
WASL	4	0.60829	0.60846	0.999997	11571	1	0.46696	0.012716	0.038378	0.940712	769	2	0.46696
SYNDIG1L	4	0.52023	0.53125	0.999997	10083	1	-0.56739	0.012723	0.038393	0.940712	770	3	-0.56739
ZDHHC7	4	0.18842	0.29078	0.999997	5455	1	1.7653	0.012727	0.038403	0.940712	771	2	1.7653
MYD88	4	0.964	0.96396	0.999997	18377	0	2.1649	0.012754	0.038461	0.940712	772	2	2.1649
PIRT	4	0.17319	0.27085	0.999997	5109	2	-0.023819	0.012768	0.038497	0.940712	773	2	-0.023819
SLC19A1	4	0.17664	0.27537	0.999997	5183	2	-0.52212	0.012872	0.038737	0.940712	774	1	-0.52212
USP17L21	4	0.90372	0.9034	0.999997	17187	0	1.6964	0.012882	0.038758	0.940712	775	3	1.6964
EIF1AX	4	0.923	0.92287	0.999997	17576	0	1.7843	0.012888	0.038775	0.940712	776	3	1.7843
SH2B3	4	0.074779	0.14052	0.975604	2723	2	1.3417	0.012894	0.038788	0.940712	777	2	1.3417
GORASP2	4	0.78324	0.78283	0.999997	14847	0	1.7424	0.012923	0.038852	0.940712	778	3	1.7424
MATN2	4	0.35512	0.41149	0.999997	7674	1	0.42247	0.012924	0.038858	0.940712	779	2	0.42247
ZNF358	4	0.79775	0.79739	0.999997	15153	0	1.9108	0.012932	0.038874	0.940712	780	2	1.9108
NPC1L1	4	0.62029	0.62005	0.999997	11777	1	2.3615	0.013	0.039041	0.940712	781	3	2.3615
FAHD2B	4	0.10066	0.17509	0.984973	3373	2	1.4497	0.013007	0.039054	0.940712	782	2	1.4497
PRAME	4	0.70003	0.69936	0.999997	13240	0	0.6052	0.013016	0.039073	0.940712	783	3	0.6052
PSMD2	2	0.98698	0.98682	0.999997	18787	0	2.1397	0.013021	0.024562	0.852015	784	2	2.1397
LRTOMT	4	0.53232	0.54108	0.999997	10285	1	-0.8301	0.013028	0.039102	0.940712	785	1	-0.8301
RUNX1T1	4	0.69061	0.69003	0.999997	13060	0	2.1757	0.013062	0.039178	0.940712	786	3	2.1757
CD8B	4	0.20578	0.31345	0.999997	5867	1	-2.1666	0.013069	0.039193	0.940712	787	3	-2.1666
DYNC1LI1	4	0.59329	0.59447	0.999997	11289	1	-0.069674	0.01308	0.039216	0.940712	788	1	-0.069674
LYZ	4	0.72245	0.72189	0.999997	13683	0	1.8231	0.013103	0.039272	0.940712	789	2	1.8231
TMEM33	4	0.69438	0.69378	0.999997	13139	0	2.0487	0.013117	0.039299	0.940712	790	2	2.0487
RPLP1	3	0.98688	0.98701	0.999997	18784	0	-3.2538	0.013125	0.034629	0.9284	791	3	-3.2538
EYA1	4	0.44632	0.4746	0.999997	8907	1	0.31317	0.013132	0.039326	0.940712	792	1	0.31317
HAGHL	3	0.98683	0.98697	0.999997	18782	0	1.465	0.013168	0.034746	0.9284	793	3	1.465
SWT1	4	0.69973	0.69909	0.999997	13230	0	1.614	0.0132	0.039474	0.941519	794	2	1.614
KRBOX4	4	0.15012	0.24061	0.999997	4536	2	-2.7434	0.013236	0.039566	0.941519	795	2	-2.7434
UTP11L	4	0.48001	0.49975	0.999997	9429	1	1.5845	0.013249	0.039597	0.941519	796	3	1.5845
SLC6A12	4	0.21739	0.32824	0.999997	6118	1	1.7419	0.013267	0.039636	0.941519	797	3	1.7419
SCPEP1	4	0.36286	0.41668	0.999997	7780	1	0.021877	0.013288	0.039686	0.941519	798	1	0.021877
SMIM10	4	0.9614	0.96131	0.999997	18317	0	1.0503	0.013312	0.039745	0.941519	799	3	1.0503
SLC1A2	4	0.60072	0.6014	0.999997	11422	1	-2.5885	0.01334	0.039803	0.941519	800	1	-2.5885
RFNG	4	0.93929	0.93926	0.999997	17890	0	0.4	0.013392	0.039926	0.94302	801	1	0.4
RPL9	4	0.63786	0.63729	0.999997	12099	0	0.77395	0.01341	0.039965	0.94302	802	3	0.77395
ATP6V0B	4	0.98847	0.98851	0.999997	18814	0	2.1512	0.013443	0.040033	0.943457	803	2	2.1512
TMEM225	4	0.895	0.89468	0.999997	17010	0	1.1394	0.013496	0.040152	0.945112	804	3	1.1394
RBM15B	4	0.99159	0.99165	0.999997	18883	0	2.4494	0.013527	0.040217	0.945356	805	3	2.4494
TPK1	4	0.8175	0.81706	0.999997	15543	0	-1.8317	0.013548	0.040262	0.945356	806	2	-1.8317
SDC1	4	0.035719	0.086251	0.941801	1724	1	0.62287	0.0136	0.040377	0.946469	807	1	0.62287
CXorf58	4	0.72119	0.72063	0.999997	13659	0	1.435	0.013652	0.040502	0.946469	808	3	1.435
AGAP4	3	0.98633	0.98648	0.999997	18774	0	-3.4069	0.013671	0.036009	0.934253	809	3	-3.4069
OR10AG1	4	0.96742	0.96736	0.999997	18436	0	1.8858	0.013703	0.040626	0.946469	810	3	1.8858
CKS2	4	0.79453	0.79413	0.999997	15083	0	2.2337	0.013709	0.040635	0.946469	811	3	2.2337
OR8U1	4	0.69561	0.69495	0.999997	13155	0	-0.59828	0.013733	0.040685	0.946469	812	3	-0.59828
PIGY	3	0.98626	0.98641	0.999997	18770	0	-3.5985	0.013735	0.036158	0.934253	813	3	-3.5985
SBDS	4	0.81836	0.81789	0.999997	15557	0	2.1409	0.013748	0.040718	0.946469	814	3	2.1409
INAFM2	4	0.33539	0.39878	0.999997	7421	1	-1.3865	0.013755	0.040737	0.946469	815	2	-1.3865
DHX29	4	0.88768	0.88734	0.999997	16855	0	2.247	0.013775	0.040781	0.946469	816	3	2.247
DNAJC1	4	0.66039	0.65981	0.999997	12496	0	1.9529	0.013786	0.040802	0.946469	817	2	1.9529
CCT8L2	4	0.98805	0.98808	0.999997	18805	0	2.2277	0.0138	0.040836	0.946469	818	3	2.2277
SEMA4D	4	0.95792	0.95788	0.999997	18242	0	1.3226	0.013807	0.040854	0.946469	819	3	1.3226
NRIP2	4	0.65844	0.65788	0.999997	12461	0	1.8078	0.013922	0.04114	0.94848	820	3	1.8078
KRTAP1-5	4	0.11471	0.19379	0.996681	3701	1	1.6059	0.013934	0.041163	0.94848	821	2	1.6059
KIF5C	4	0.53049	0.5396	0.999997	10250	1	1.7312	0.013949	0.041193	0.94848	822	2	1.7312
CEP192	4	0.9594	0.95932	0.999997	18278	0	-0.6316	0.013956	0.041211	0.94848	823	3	-0.6316
OGFRL1	4	0.52931	0.53867	0.999997	10221	1	2.0311	0.013963	0.041225	0.94848	824	3	2.0311
VEGFA	4	0.18258	0.28315	0.999997	5313	2	-0.20027	0.014015	0.041345	0.94848	825	1	-0.20027
GFER	4	0.88564	0.88527	0.999997	16809	0	-0.5771	0.014015	0.041346	0.94848	826	3	-0.5771
ARMC5	4	0.66246	0.66185	0.999997	12533	0	1.9134	0.014057	0.041432	0.94848	827	3	1.9134
TTR	4	0.34523	0.40507	0.999997	7555	1	-0.12435	0.014067	0.041454	0.94848	828	1	-0.12435
KCNQ1	3	0.79381	0.79396	0.999997	15063	0	2.7128	0.014068	0.036997	0.934253	829	2	2.7128
NPC2	4	0.62577	0.62543	0.999997	11859	1	-2.082	0.014119	0.041579	0.94848	830	1	-2.082
FAT4	3	0.10108	0.1687	0.984832	3387	1	2.763	0.014161	0.037228	0.934253	831	2	2.763
CTDNEP1	4	0.56596	0.56978	0.999997	10828	1	1.4169	0.014183	0.041727	0.94848	832	2	1.4169
CHAT	4	0.18413	0.2852	0.999997	5349	1	-3.2393	0.014192	0.041747	0.94848	833	3	-3.2393
IPO11	4	0.56483	0.56878	0.999997	10811	1	-2.9532	0.014192	0.041747	0.94848	834	3	-2.9532
SHF	4	0.81477	0.81439	0.999997	15484	0	1.4728	0.014223	0.041817	0.94848	835	3	1.4728
RAB14	4	0.98862	0.98868	0.999997	18817	0	2.1992	0.014233	0.041843	0.94848	836	2	2.1992
CNIH1	4	0.98918	0.98922	0.999997	18833	0	1.7041	0.014266	0.041925	0.94848	837	3	1.7041
TMEM204	3	0.035465	0.068637	0.941801	1713	1	2.6962	0.014272	0.037518	0.934253	838	2	2.6962
TCEB3CL2	4	0.91376	0.91354	0.999997	17394	0	1.8132	0.014312	0.042031	0.94848	839	2	1.8132
RFX4	4	0.19198	0.29547	0.999997	5533	2	-0.60424	0.014327	0.042069	0.94848	840	1	-0.60424
FADS6	4	0.89371	0.89339	0.999997	16980	0	1.6137	0.014328	0.042075	0.94848	841	3	1.6137
AKAP3	4	0.07603	0.14224	0.975604	2762	2	-0.22792	0.014378	0.042191	0.94848	842	2	-0.22792
KNDC1	4	0.44893	0.47653	0.999997	8948	1	2.4144	0.014425	0.042307	0.94848	843	3	2.4144
CEP97	4	0.032311	0.078745	0.941801	1552	3	-0.90776	0.01443	0.042318	0.94848	844	1	-0.90776
PSG6	4	0.45488	0.48086	0.999997	9033	1	1.9487	0.014474	0.042427	0.94848	845	2	1.9487
KLK9	4	0.74767	0.74722	0.999997	14175	0	0.0097999	0.014482	0.042446	0.94848	846	1	0.0097999
PRDM4	4	0.099563	0.17365	0.984973	3347	2	-0.28457	0.014534	0.042573	0.94848	847	1	-0.28457
DDO	4	0.12587	0.2085	0.999997	3968	2	1.3929	0.014557	0.042626	0.94848	848	2	1.3929
SH2D4B	4	0.088349	0.15868	0.976764	3093	2	1.3791	0.014586	0.042685	0.94848	849	2	1.3791
VSIG1	4	0.38679	0.43273	0.999997	8112	1	1.3048	0.0146	0.042712	0.94848	850	2	1.3048
DDX60L	4	0.90707	0.90682	0.999997	17259	0	2.0264	0.014629	0.042777	0.94848	851	2	2.0264
CYP4F22	4	0.37662	0.42579	0.999997	7973	1	-0.37042	0.014638	0.0428	0.94848	852	1	-0.37042
LCTL	4	0.81836	0.81789	0.999997	15564	0	-0.49697	0.014639	0.042802	0.94848	853	3	-0.49697
STAMBP	4	0.81381	0.81342	0.999997	15462	0	-0.20866	0.014639	0.042802	0.94848	854	3	-0.20866
NOM1	4	0.99162	0.99167	0.999997	18886	0	-0.82949	0.014639	0.042802	0.94848	855	3	-0.82949
WDR1	4	0.84795	0.84734	0.999997	16118	0	-1.5217	0.014639	0.042802	0.94848	856	3	-1.5217
SYF2	4	0.62253	0.62222	0.999997	11819	1	1.7907	0.014651	0.042828	0.94848	857	2	1.7907
STAP2	4	0.91975	0.91957	0.999997	17510	0	1.9427	0.014666	0.042858	0.94848	858	2	1.9427
KIAA2022	4	0.21323	0.32327	0.999997	6030	1	0.18097	0.01469	0.042916	0.94848	859	1	0.18097
DGKB	4	0.9681	0.96804	0.999997	18448	0	1.8154	0.014697	0.042927	0.94848	860	3	1.8154
ME3	4	0.83667	0.83601	0.999997	15901	0	2.0137	0.014716	0.042974	0.94848	861	2	2.0137
CCR10	4	0.7698	0.76939	0.999997	14592	0	1.8072	0.014724	0.042992	0.94848	862	2	1.8072
RFPL2	4	0.049886	0.10651	0.951282	2113	1	1.6519	0.014738	0.043027	0.94848	863	3	1.6519
PRPF31	4	0.9884	0.98844	0.999997	18810	0	1.7123	0.014776	0.043112	0.94848	864	3	1.7123
TRPC5	4	0.56423	0.56826	0.999997	10803	1	1.9561	0.014794	0.043147	0.94848	865	2	1.9561
TCTE3	4	0.37143	0.42236	0.999997	7906	1	1.632	0.014821	0.043216	0.94848	866	3	1.632
GNL1	4	0.91688	0.91668	0.999997	17448	0	2.3222	0.01484	0.043257	0.94848	867	3	2.3222
KRTAP19-1	4	0.88231	0.88186	0.999997	16737	0	0.67041	0.014846	0.043273	0.94848	868	3	0.67041
ZBTB8B	4	0.82715	0.82658	0.999997	15722	0	2.1516	0.014906	0.043424	0.950694	869	2	2.1516
TBRG1	4	0.73168	0.7312	0.999997	13859	0	0.67053	0.014949	0.043524	0.951116	870	1	0.67053
DEDD2	4	0.60599	0.60629	0.999997	11522	1	-0.77485	0.014973	0.043581	0.951116	871	3	-0.77485
SLC44A2	4	0.895	0.89468	0.999997	17014	0	0.95341	0.015001	0.043643	0.951116	872	2	0.95341
SOCS1	4	0.98887	0.98892	0.999997	18827	0	1.1954	0.015029	0.043707	0.951116	873	3	1.1954
CCDC33	4	0.74767	0.74722	0.999997	14170	0	1.9923	0.015052	0.043763	0.951116	874	2	1.9923
CCDC108	4	0.1003	0.17462	0.984973	3362	2	-0.41147	0.015053	0.043764	0.951116	875	1	-0.41147
MPZ	4	0.07486	0.14064	0.975604	2725	1	-0.10275	0.015105	0.043878	0.951116	876	1	-0.10275
CD79B	4	0.79283	0.79242	0.999997	15049	0	1.6659	0.015126	0.043925	0.951116	877	2	1.6659
KIAA1549L	4	0.44096	0.47074	0.999997	8831	1	2.2406	0.015133	0.043947	0.951116	878	3	2.2406
CIRH1A	3	0.98485	0.98503	0.999997	18741	0	1.5119	0.015153	0.039709	0.941519	879	3	1.5119
EIF5B	4	0.13868	0.22558	0.999997	4263	1	-1.8837	0.015157	0.043992	0.951116	880	2	-1.8837
KLF5	4	0.44893	0.47653	0.999997	8945	1	1.6356	0.015161	0.043999	0.951116	881	3	1.6356
IPP	3	0.98482	0.985	0.999997	18740	0	1.7488	0.01518	0.03978	0.941519	882	3	1.7488
LEO1	4	0.93268	0.93246	0.999997	17764	0	1.773	0.015184	0.04404	0.951116	883	3	1.773
DPYSL2	4	0.83633	0.83567	0.999997	15897	0	0.99695	0.015261	0.0442	0.952409	884	2	0.99695
AMY1A	4	0.14406	0.23263	0.999997	4389	1	2.2735	0.015328	0.044354	0.953123	885	3	2.2735
APOBEC2	4	0.66355	0.66294	0.999997	12554	0	0.76102	0.015364	0.044432	0.953123	886	2	0.76102
MICU2	4	0.08874	0.15921	0.976764	3103	1	-0.96909	0.015416	0.044543	0.954037	887	1	-0.96909
KRTAP10-11	4	0.90992	0.90968	0.999997	17318	0	2.0796	0.015429	0.044575	0.954037	888	2	2.0796
KCTD20	4	0.66711	0.6666	0.999997	12619	0	0.2766	0.015468	0.044665	0.954444	889	1	0.2766
SUCLG2	4	0.13749	0.22398	0.999997	4235	2	-0.50737	0.01552	0.044784	0.954444	890	1	-0.50737
RASA4	4	0.86114	0.86066	0.999997	16348	0	2.1522	0.015548	0.044851	0.954444	891	3	2.1522
ESYT3	4	0.31691	0.38715	0.999997	7211	1	-0.78188	0.015572	0.044906	0.954444	892	1	-0.78188
PIK3R2	4	0.98202	0.98205	0.999997	18699	0	2.1145	0.015619	0.045015	0.954444	893	3	2.1145
LYG1	4	0.036295	0.087526	0.943534	1753	2	0.39152	0.015624	0.045026	0.954444	894	2	0.39152
ATHL1	4	0.87344	0.87303	0.999997	16573	0	1.8919	0.015682	0.045154	0.954444	895	2	1.8919
CREB3L3	4	0.065294	0.12755	0.97282	2487	1	1.946	0.01569	0.045167	0.954444	896	2	1.946
PDLIM4	4	0.76237	0.76202	0.999997	14443	0	1.5733	0.015705	0.045206	0.954444	897	2	1.5733
OGFOD2	4	0.73865	0.73815	0.999997	13995	0	1.6661	0.015716	0.04523	0.954444	898	3	1.6661
TRAPPC3L	4	0.873	0.8726	0.999997	16558	0	2.1765	0.01572	0.045239	0.954444	899	3	2.1765
GEMIN7	4	0.96377	0.96373	0.999997	18369	0	2.1446	0.015742	0.04528	0.954444	900	3	2.1446
PINX1	4	0.88313	0.88271	0.999997	16749	0	-3.9328	0.015779	0.045356	0.954444	901	1	-3.9328
SIX5	4	0.98822	0.98825	0.999997	18808	0	1.1509	0.015782	0.045363	0.954444	902	3	1.1509
CTSZ	4	0.96074	0.96066	0.999997	18305	0	1.6004	0.015831	0.04547	0.954444	903	3	1.6004
NUTM2G	4	0.41095	0.44925	0.999997	8420	1	1.5913	0.015834	0.045477	0.954444	904	3	1.5913
MYC	4	0.50235	0.517	0.999997	9794	1	-1.0345	0.015883	0.045594	0.954444	905	1	-1.0345
NUDT9	4	0.88992	0.88959	0.999997	16900	0	-0.72878	0.015888	0.045603	0.954444	906	3	-0.72878
OR7E24	4	0.98506	0.98507	0.999997	18747	0	-3.1005	0.015888	0.045603	0.954444	907	3	-3.1005
PLEKHM2	4	0.50006	0.51519	0.999997	9755	1	0.75507	0.015888	0.045603	0.954444	908	3	0.75507
QSOX1	4	0.4103	0.4488	0.999997	8416	1	2.3754	0.015907	0.045642	0.954444	909	3	2.3754
DGKH	4	0.63628	0.6357	0.999997	12060	0	1.7644	0.015983	0.045833	0.955053	910	2	1.7644
AKAP2	4	0.6446	0.64407	0.999997	12224	0	0.24426	0.015987	0.04584	0.955053	911	2	0.24426
RAB11B	3	0.59935	0.59969	0.999997	11396	0	2.5685	0.016014	0.041814	0.94848	912	2	2.5685
DMRT2	4	0.52023	0.53125	0.999997	10079	1	0.70674	0.016038	0.045956	0.955053	913	2	0.70674
S100A1	4	0.84993	0.84935	0.999997	16155	0	1.5107	0.016047	0.045981	0.955053	914	2	1.5107
GLTSCR1L	4	0.92512	0.92492	0.999997	17614	0	2.0416	0.016058	0.046013	0.955053	915	2	2.0416
PDXK	4	0.84153	0.8408	0.999997	15996	0	1.6519	0.016076	0.046054	0.955053	916	3	1.6519
NDUFC2-KCTD14	4	0.86897	0.86854	0.999997	16472	0	1.5021	0.016096	0.046099	0.955053	917	2	1.5021
IGF1R	4	0.31757	0.38754	0.999997	7219	1	1.9179	0.016134	0.046175	0.955053	918	2	1.9179
SYCE2	4	0.10258	0.1776	0.984973	3430	1	1.4867	0.016142	0.046193	0.955053	919	2	1.4867
URI1	4	0.060394	0.12085	0.964035	2376	2	-0.69068	0.016142	0.046194	0.955053	920	1	-0.69068
WFDC9	4	0.6654	0.66487	0.999997	12592	0	-2.5127	0.016194	0.046309	0.955053	921	1	-2.5127
MSL2	4	0.96375	0.9637	0.999997	18366	0	1.0018	0.016214	0.046361	0.955053	922	3	1.0018
IGFBP1	4	0.8278	0.8272	0.999997	15731	0	0.52022	0.016246	0.046439	0.955053	923	1	0.52022
C17orf64	4	0.84576	0.84512	0.999997	16072	0	1.6975	0.016256	0.046469	0.955053	924	2	1.6975
LRRC28	4	0.25793	0.35153	0.999997	6529	1	0.63449	0.016298	0.046561	0.955053	925	2	0.63449
LRRC61	4	0.62253	0.62222	0.999997	11815	1	-0.69808	0.016317	0.046603	0.955053	926	2	-0.69808
GSK3B	4	0.99139	0.99144	0.999997	18880	0	2.4294	0.016324	0.046617	0.955053	927	3	2.4294
PHGR1	4	0.85831	0.85784	0.999997	16284	0	2.1292	0.016347	0.046666	0.955053	928	3	2.1292
TMEM129	4	0.050946	0.10796	0.951872	2142	2	-2.8332	0.016349	0.046671	0.955053	929	1	-2.8332
EPHX2	4	0.18684	0.28879	0.999997	5415	2	-0.091824	0.016401	0.046785	0.956356	930	2	-0.091824
CASP9	4	0.34523	0.40507	0.999997	7556	1	1.5336	0.016431	0.046852	0.95671	931	2	1.5336
ABCB8	4	0.82371	0.8232	0.999997	15660	0	0.50028	0.016505	0.047017	0.958583	932	2	0.50028
LHFP	4	0.93535	0.93524	0.999997	17819	0	2.0497	0.016573	0.047164	0.958583	933	3	2.0497
SEC22B	4	0.49198	0.50895	0.999997	9617	1	2.3277	0.016584	0.047189	0.958583	934	3	2.3277
TRAF4	4	0.8638	0.86337	0.999997	16396	0	1.9443	0.016607	0.047242	0.958583	935	2	1.9443
TPT1	4	0.21472	0.32519	0.999997	6065	1	-0.62101	0.016609	0.047245	0.958583	936	2	-0.62101
LRRC32	4	0.98542	0.98542	0.999997	18753	0	2.3929	0.016653	0.047342	0.958818	937	3	2.3929
C11orf1	4	0.040303	0.093559	0.950224	1856	2	-0.44508	0.01666	0.047356	0.958818	938	1	-0.44508
TNKS1BP1	4	0.8682	0.86777	0.999997	16459	0	-0.72988	0.016724	0.047489	0.959301	939	3	-0.72988
MAPRE2	4	0.78404	0.78363	0.999997	14866	0	0.67693	0.016764	0.047591	0.959301	940	2	0.67693
PCSK7	4	0.14353	0.23193	0.999997	4377	2	0.083322	0.016816	0.047699	0.959301	941	2	0.083322
MIEN1	4	0.98786	0.98788	0.999997	18798	0	1.5868	0.016851	0.047774	0.959301	942	3	1.5868
SLC25A24	4	0.64943	0.64886	0.999997	12311	0	0.71775	0.016868	0.047809	0.959301	943	2	0.71775
IRF7	4	0.74165	0.74116	0.999997	14061	0	1.9452	0.016869	0.047811	0.959301	944	2	1.9452
ZMYM5	4	0.71074	0.71006	0.999997	13457	0	1.8648	0.016889	0.047854	0.959301	945	2	1.8648
PCGF5	4	0.046146	0.10145	0.951282	2015	2	-0.43173	0.016919	0.047928	0.959301	946	1	-0.43173
ASPRV1	4	0.71247	0.71175	0.999997	13489	0	1.5708	0.01692	0.047928	0.959301	947	3	1.5708
C9orf129	3	0.73872	0.73894	0.999997	13997	0	2.5481	0.016941	0.044124	0.951853	948	2	2.5481
YAF2	4	0.69284	0.69222	0.999997	13104	0	1.8405	0.016986	0.04809	0.959301	949	2	1.8405
PBDC1	4	0.83178	0.83115	0.999997	15818	0	0.041031	0.017023	0.04818	0.959301	950	2	0.041031
COL6A1	3	0.76227	0.7626	0.999997	14441	0	2.4902	0.017039	0.044349	0.953123	951	2	2.4902
SIGLEC11	4	0.68845	0.68784	0.999997	13015	0	1.5501	0.017053	0.048251	0.959301	952	3	1.5501
FITM1	3	0.2298	0.27773	0.999997	6246	1	2.3851	0.01707	0.044415	0.953123	953	2	2.3851
RALA	4	0.29269	0.37213	0.999997	6927	1	0.33293	0.017075	0.048294	0.959301	954	1	0.33293
WSCD1	4	0.42755	0.46104	0.999997	8647	1	1.5124	0.017096	0.048344	0.959301	955	3	1.5124
CYB5D1	4	0.20504	0.31246	0.999997	5849	2	1.3791	0.017126	0.04842	0.959301	956	2	1.3791
LIMA1	4	0.97037	0.97031	0.999997	18488	0	-1.3981	0.017181	0.048533	0.959301	957	3	-1.3981
OSBP2	4	0.5936	0.59476	0.999997	11295	1	0.28027	0.01723	0.048641	0.959301	958	1	0.28027
TMEM151A	4	0.021651	0.054866	0.941801	1066	1	1.8971	0.017258	0.048709	0.959301	959	2	1.8971
SSX1	4	0.86736	0.86691	0.999997	16446	0	1.8573	0.017266	0.048725	0.959301	960	2	1.8573
SNX9	4	0.95405	0.95394	0.999997	18160	0	1.4448	0.017282	0.04876	0.959301	961	3	1.4448
RBM27	4	0.76157	0.76119	0.999997	14428	0	1.8919	0.017327	0.048865	0.959301	962	3	1.8919
SECISBP2L	4	0.9724	0.97236	0.999997	18527	0	2.3145	0.017368	0.048955	0.959301	963	3	2.3145
PKP4	4	0.98553	0.98554	0.999997	18756	0	1.565	0.017384	0.048989	0.959301	964	3	1.565
RAB3C	4	0.93552	0.93541	0.999997	17823	0	2.1107	0.017409	0.049043	0.959301	965	3	2.1107
DNAH8	4	0.44792	0.47576	0.999997	8933	1	-0.37435	0.017437	0.049102	0.959301	966	1	-0.37435
FICD	4	0.94694	0.94691	0.999997	18023	0	1.7272	0.017442	0.049107	0.959301	967	3	1.7272
MFSD2B	4	0.77997	0.77953	0.999997	14785	0	1.9906	0.017487	0.049203	0.959301	968	3	1.9906
TMEM184A	4	0.37267	0.42317	0.999997	7920	1	0.11597	0.017489	0.049208	0.959301	969	1	0.11597
TMSB4Y	4	0.73228	0.73183	0.999997	13868	0	1.3747	0.017517	0.049273	0.959301	970	2	1.3747
FLRT2	4	0.76036	0.75996	0.999997	14408	0	1.716	0.017525	0.049291	0.959301	971	2	1.716
LGI3	4	0.81052	0.81009	0.999997	15404	0	0.80524	0.017541	0.049322	0.959301	972	2	0.80524
KRT27	4	0.097955	0.17146	0.984973	3311	1	1.6585	0.01758	0.049421	0.959301	973	2	1.6585
IL6ST	4	0.13541	0.22121	0.999997	4181	1	1.4712	0.017593	0.049444	0.959301	974	3	1.4712
CCNB3	4	0.80673	0.80636	0.999997	15324	0	-0.070033	0.017645	0.049541	0.959301	975	1	-0.070033
UCN3	4	0.61085	0.61086	0.999997	11615	1	1.9834	0.017675	0.049599	0.959301	976	3	1.9834
ITFG2	4	0.7821	0.78167	0.999997	14828	0	1.5891	0.017693	0.04964	0.959301	977	3	1.5891
FOXN4	4	0.478	0.49821	0.999997	9412	1	-0.51336	0.017696	0.049652	0.959301	978	2	-0.51336
C4orf3	4	0.52931	0.53867	0.999997	10234	1	2.2234	0.017706	0.049674	0.959301	979	3	2.2234
DCAF12	4	0.95644	0.95637	0.999997	18214	0	1.7725	0.017738	0.049754	0.959301	980	3	1.7725
SHROOM1	4	0.1627	0.25706	0.999997	4840	1	0.59764	0.017748	0.049773	0.959301	981	2	0.59764
DEFB106B	2	0.76678	0.76607	0.999997	14531	0	5.915	0.017775	0.033095	0.920034	982	1	5.915
SIKE1	4	0.99041	0.99045	0.999997	18853	0	1.6532	0.017793	0.04988	0.959301	983	3	1.6532
PIGT	4	0.68414	0.68358	0.999997	12930	0	0.37152	0.0178	0.049898	0.959301	984	1	0.37152
GPRC5A	4	0.77029	0.7699	0.999997	14601	0	1.737	0.017801	0.049903	0.959301	985	3	1.737
ACBD4	4	0.35206	0.40948	0.999997	7636	1	1.5981	0.017822	0.049954	0.959301	986	3	1.5981
L3MBTL3	4	0.98492	0.98494	0.999997	18744	0	1.8938	0.017841	0.050002	0.959301	987	3	1.8938
NKAIN2	4	0.047004	0.10259	0.951282	2041	1	0.64411	0.017852	0.050019	0.959301	988	2	0.64411
SNN	4	0.79384	0.79344	0.999997	15065	0	1.382	0.017869	0.050053	0.959301	989	2	1.382
BRCA2	4	0.38626	0.43239	0.999997	8100	1	1.4506	0.017869	0.050053	0.959301	990	2	1.4506
ACSBG1	4	0.90291	0.90258	0.999997	17174	0	2.0233	0.017894	0.050114	0.959301	991	3	2.0233
CASC5	4	0.60498	0.60535	0.999997	11509	1	-1.873	0.017903	0.050141	0.959301	992	2	-1.873
PDCD10	3	0.98206	0.98223	0.999997	18700	0	1.3295	0.017937	0.046576	0.955053	993	3	1.3295
SNX2	4	0.037886	0.090238	0.946884	1797	2	0.90006	0.018007	0.050365	0.960362	994	2	0.90006
SPTSSA	4	0.89288	0.89255	0.999997	16964	0	1.269	0.018059	0.050479	0.960362	995	2	1.269
GSG2	4	0.98706	0.98708	0.999997	18788	0	-1.2245	0.018063	0.050488	0.960362	996	3	-1.2245
ELMOD1	4	0.1312	0.2156	0.999997	4076	2	0.82549	0.018084	0.050532	0.960362	997	2	0.82549
GUCY2F	4	0.17196	0.26924	0.999997	5074	2	1.2171	0.018084	0.050532	0.960362	998	2	1.2171
ZFAND6	4	0.14579	0.23492	0.999997	4427	1	1.8614	0.018104	0.050584	0.960362	999	2	1.8614
OR52K1	4	0.38819	0.43367	0.999997	8126	1	0.72404	0.01811	0.050598	0.960362	1000	3	0.72404
PPIC	4	0.29335	0.37255	0.999997	6937	1	0.16506	0.018162	0.050712	0.96157	1001	1	0.16506
KCNMA1	3	0.95393	0.95428	0.999997	18158	0	2.4482	0.018169	0.047133	0.958583	1002	2	2.4482
HIST1H4H	4	0.97184	0.97181	0.999997	18516	0	1.8162	0.018192	0.050789	0.961862	1003	3	1.8162
THSD7B	4	0.90256	0.90221	0.999997	17168	0	0.63008	0.018214	0.050828	0.961862	1004	3	0.63008
HIST1H2BM	4	0.88889	0.88854	0.999997	16882	0	-0.78782	0.018248	0.050908	0.961881	1005	2	-0.78782
PYROXD1	4	0.44693	0.47506	0.999997	8922	1	0.12328	0.018266	0.050953	0.961881	1006	1	0.12328
NUGGC	4	0.53079	0.53983	0.999997	10257	1	-0.99982	0.018317	0.051074	0.961881	1007	1	-0.99982
COG3	4	0.094818	0.16731	0.983134	3241	1	1.6719	0.018345	0.051126	0.961881	1008	3	1.6719
RGPD4	4	0.28245	0.36601	0.999997	6808	1	1.8278	0.018353	0.051141	0.961881	1009	2	1.8278
KLB	4	0.0052632	0.015893	0.881273	339	1	-0.45211	0.018369	0.051182	0.961881	1010	3	-0.45211
ADAT1	4	0.97612	0.9761	0.999997	18598	0	1.5921	0.018421	0.051299	0.96284	1011	3	1.5921
SEC14L3	4	0.91765	0.91746	0.999997	17464	0	1.6374	0.018444	0.051344	0.96284	1012	3	1.6374
TXNDC17	4	0.91498	0.91477	0.999997	17413	0	0.56601	0.018473	0.051418	0.96284	1013	1	0.56601
LMNA	3	0.96027	0.96055	0.999997	18297	0	2.4198	0.0185	0.04793	0.959301	1014	2	2.4198
XAGE2	4	0.90189	0.90151	0.999997	17152	0	-1.4358	0.018517	0.051521	0.96284	1015	3	-1.4358
NVL	4	0.88628	0.88596	0.999997	16819	0	-0.90437	0.018517	0.051521	0.96284	1016	3	-0.90437
YPEL1	4	0.23417	0.33777	0.999997	6287	1	-0.58299	0.018524	0.051535	0.96284	1017	1	-0.58299
TEX22	4	0.91814	0.91793	0.999997	17476	0	1.7994	0.018554	0.051599	0.963089	1018	2	1.7994
FAM19A4	4	0.8523	0.85171	0.999997	16184	0	0.17241	0.018628	0.051769	0.965327	1019	2	0.17241
REST	4	0.017631	0.045555	0.941801	896	2	0.91091	0.018659	0.051836	0.965472	1020	2	0.91091
UCN2	4	0.21442	0.32482	0.999997	6059	1	0.15823	0.01868	0.051878	0.965472	1021	1	0.15823
CDX2	4	0.007561	0.02156	0.898429	454	2	-0.63741	0.018731	0.05199	0.966623	1022	1	-0.63741
SLC15A3	3	0.74683	0.74708	0.999997	14150	0	2.4561	0.018732	0.048504	0.959301	1023	2	2.4561
UBXN6	4	0.87391	0.87348	0.999997	16577	0	1.5277	0.018805	0.052157	0.96776	1024	2	1.5277
KIAA1467	4	0.93192	0.93169	0.999997	17747	0	1.9044	0.018838	0.052234	0.96776	1025	2	1.9044
SORBS1	4	0.79961	0.79923	0.999997	15183	0	1.4704	0.018862	0.052289	0.96776	1026	3	1.4704
TGFBR2	4	0.97546	0.9754	0.999997	18586	0	1.5538	0.018887	0.05234	0.96776	1027	3	1.5538
HAND2	4	0.29238	0.37193	0.999997	6925	1	1.4915	0.01892	0.052417	0.96776	1028	3	1.4915
IDH1	4	0.33927	0.40123	0.999997	7474	1	2.0005	0.018928	0.052436	0.96776	1029	3	2.0005
RAX2	4	0.41366	0.45122	0.999997	8457	1	1.2817	0.018938	0.052456	0.96776	1030	3	1.2817
DVL3	4	0.49198	0.50895	0.999997	9620	1	1.6736	0.019005	0.052602	0.96833	1031	2	1.6736
RD3L	4	0.95684	0.95678	0.999997	18218	0	1.1762	0.019021	0.052642	0.96833	1032	3	1.1762
SRA1	4	0.87791	0.87747	0.999997	16654	0	1.8769	0.019026	0.052652	0.96833	1033	2	1.8769
KIF2A	4	0.23542	0.33848	0.999997	6298	1	0.80843	0.019042	0.052692	0.96833	1034	2	0.80843
MCF2	4	0.69884	0.69819	0.999997	13211	0	0.96666	0.019094	0.052805	0.96833	1035	2	0.96666
PRPF8	3	0.98088	0.98101	0.999997	18678	0	0.94925	0.019123	0.049463	0.959301	1036	3	0.94925
PRAMEF9	3	0.50022	0.50109	0.999997	9765	1	0.48504	0.019141	0.049502	0.959301	1037	1	0.48504
NSUN4	4	0.57516	0.57793	0.999997	10970	1	1.6509	0.019148	0.052923	0.96833	1038	2	1.6509
ALS2	4	0.8047	0.80433	0.999997	15286	0	-0.66625	0.01918	0.052984	0.96833	1039	3	-0.66625
TMEM109	4	0.071936	0.13664	0.975604	2648	1	1.5279	0.019197	0.053023	0.96833	1040	2	1.5279
STK4	4	0.98501	0.98502	0.999997	18746	0	1.1321	0.019205	0.053039	0.96833	1041	3	1.1321
WBSCR17	4	0.5433	0.55023	0.999997	10440	1	1.1277	0.019247	0.053145	0.96833	1042	2	1.1277
MSH3	4	0.25233	0.34824	0.999997	6462	1	0.67743	0.019249	0.053148	0.96833	1043	2	0.67743
NXF3	4	0.36402	0.41744	0.999997	7798	1	-0.37883	0.0193	0.053266	0.96833	1044	1	-0.37883
STRA8	4	0.68107	0.6805	0.999997	12873	0	1.5654	0.019313	0.053291	0.96833	1045	2	1.5654
RNF182	4	0.87763	0.87718	0.999997	16652	0	-0.65388	0.019349	0.053379	0.96833	1046	3	-0.65388
ATP4B	4	0.24944	0.34656	0.999997	6432	1	0.29063	0.019352	0.053387	0.96833	1047	2	0.29063
SCCPDH	3	0.94776	0.94801	0.999997	18037	0	2.3969	0.019359	0.050023	0.959301	1048	2	2.3969
HBA2	4	0.96368	0.96362	0.999997	18364	0	1.7928	0.019362	0.053409	0.96833	1049	2	1.7928
ZNF217	4	0.92889	0.9287	0.999997	17694	0	1.6574	0.019412	0.053528	0.96833	1050	3	1.6574
RASAL2	4	0.4287	0.46187	0.999997	8668	1	1.1668	0.019527	0.053769	0.96833	1051	2	1.1668
HEMK1	4	0.52719	0.53691	0.999997	10196	1	1.7288	0.019552	0.053817	0.96833	1052	2	1.7288
PRR20C	4	0.59407	0.59519	0.999997	11308	1	-0.79631	0.019553	0.053821	0.96833	1053	3	-0.79631
TOMM5	4	0.87434	0.87391	0.999997	16586	0	-3.3364	0.019553	0.053821	0.96833	1054	3	-3.3364
CCDC96	4	0.89698	0.89668	0.999997	17056	0	1.2647	0.019559	0.05383	0.96833	1055	2	1.2647
DAW1	4	0.88861	0.88828	0.999997	16876	0	1.9462	0.019564	0.053842	0.96833	1056	3	1.9462
C4orf33	3	0.79415	0.79429	0.999997	15073	0	2.3112	0.019568	0.050522	0.960362	1057	2	2.3112
NUP54	4	0.56233	0.56659	0.999997	10770	1	0.64485	0.019611	0.053935	0.96833	1058	3	0.64485
STAG3	4	0.90291	0.90258	0.999997	17175	0	1.683	0.019676	0.054071	0.96833	1059	2	1.683
HTR3A	4	0.79714	0.79675	0.999997	15137	0	-0.82923	0.019697	0.054116	0.96833	1060	3	-0.82923
ETFB	4	0.6434	0.6429	0.999997	12208	0	0.19045	0.019714	0.054156	0.96833	1061	2	0.19045
UBP1	4	0.045814	0.10102	0.951282	2003	1	2.2885	0.019728	0.054187	0.96833	1062	3	2.2885
ZNF534	4	0.79241	0.79199	0.999997	15036	0	0.63533	0.019732	0.054201	0.96833	1063	3	0.63533
EXTL3	4	0.85089	0.8503	0.999997	16167	0	1.6207	0.019759	0.054249	0.96833	1064	2	1.6207
TM4SF1	4	0.094087	0.16632	0.982673	3225	1	-0.608	0.019766	0.054263	0.96833	1065	1	-0.608
TGFB1I1	4	0.55933	0.56393	0.999997	10711	1	1.8335	0.01979	0.054319	0.96833	1066	3	1.8335
TMEM101	3	0.24452	0.28838	0.999997	6388	1	0.54676	0.019801	0.051065	0.961881	1067	1	0.54676
SBK1	4	0.97745	0.97747	0.999997	18624	0	2.1203	0.019817	0.054376	0.96833	1068	3	2.1203
TPSD1	4	0.063195	0.12465	0.969504	2441	2	-0.9613	0.019817	0.054377	0.96833	1069	1	-0.9613
C3orf67	4	0.07603	0.14224	0.975604	2756	2	-2.9939	0.019869	0.054502	0.96833	1070	1	-2.9939
LRP6	4	0.99014	0.99015	0.999997	18849	0	1.1125	0.019904	0.054584	0.96833	1071	3	1.1125
OR5K3	4	0.12062	0.20153	0.999997	3834	2	0.78739	0.019934	0.054652	0.96833	1072	2	0.78739
GDF9	4	0.98032	0.98037	0.999997	18674	0	1.6783	0.019955	0.054693	0.96833	1073	2	1.6783
CXorf49	4	0.11651	0.19611	0.998749	3746	1	-2.7071	0.019972	0.054734	0.96833	1074	1	-2.7071
LIPK	4	0.52713	0.53686	0.999997	10194	1	-2.0172	0.020014	0.05481	0.96833	1075	3	-2.0172
HIST1H4G	4	0.56705	0.57072	0.999997	10852	1	0.49464	0.020024	0.054829	0.96833	1076	1	0.49464
C2orf81	4	0.99098	0.99103	0.999997	18870	0	2.0788	0.02006	0.054914	0.96833	1077	3	2.0788
HSPA1B	4	0.98943	0.98946	0.999997	18838	0	1.467	0.02007	0.054937	0.96833	1078	3	1.467
DOPEY1	4	0.42436	0.45874	0.999997	8603	1	-2.6627	0.020076	0.054951	0.96833	1079	1	-2.6627
FAM162A	4	0.94514	0.94501	0.999997	17992	0	1.6585	0.020093	0.054999	0.96833	1080	2	1.6585
RAB27A	4	0.98801	0.98803	0.999997	18802	0	1.1326	0.020116	0.055056	0.96833	1081	3	1.1326
ARNT	4	0.14317	0.23144	0.999997	4365	2	-0.77174	0.020128	0.055086	0.96833	1082	1	-0.77174
PMFBP1	4	0.32195	0.3902	0.999997	7263	1	1.8086	0.020147	0.055125	0.96833	1083	3	1.8086
C10orf99	4	0.13156	0.21607	0.999997	4085	2	0.96009	0.02016	0.055146	0.96833	1084	2	0.96009
PER1	4	0.96769	0.96763	0.999997	18441	0	-0.93245	0.02026	0.05537	0.96833	1085	3	-0.93245
ACTN2	3	0.85572	0.85577	0.999997	16236	0	0.6237	0.020267	0.052249	0.96776	1086	1	0.6237
LSP1	4	0.10123	0.17587	0.984973	3388	1	0.71904	0.02032	0.055494	0.96833	1087	3	0.71904
KRTAP4-4	4	0.22033	0.32991	0.999997	6147	1	1.7972	0.020334	0.055529	0.96833	1088	3	1.7972
OSBPL5	4	0.94986	0.9498	0.999997	18086	0	2.1056	0.020413	0.055711	0.96833	1089	3	2.1056
TSN	4	0.057719	0.11722	0.958894	2307	2	-0.35657	0.020438	0.05576	0.96833	1090	1	-0.35657
IL22RA1	4	0.059545	0.11971	0.961326	2361	1	0.62324	0.020464	0.055819	0.96833	1091	2	0.62324
ZNF264	4	0.98628	0.98628	0.999997	18772	0	1.686	0.020479	0.055852	0.96833	1092	3	1.686
PPP1R14D	4	0.93828	0.93824	0.999997	17874	0	1.6694	0.020506	0.055913	0.96833	1093	2	1.6694
ZNF142	4	0.12446	0.20664	0.999997	3934	2	1.062	0.020523	0.055944	0.96833	1094	2	1.062
SNTG1	4	0.82793	0.82733	0.999997	15737	0	0.6902	0.020541	0.055986	0.96833	1095	2	0.6902
KNSTRN	4	0.49198	0.50895	0.999997	9613	1	1.4139	0.020574	0.056065	0.96833	1096	2	1.4139
MCTP2	4	0.96653	0.96648	0.999997	18416	0	0.98817	0.020576	0.05607	0.96833	1097	3	0.98817
LARP7	4	0.97751	0.97753	0.999997	18626	0	0.99852	0.020576	0.05607	0.96833	1098	3	0.99852
FAM120AOS	4	0.97342	0.97335	0.999997	18542	0	-3.252	0.020576	0.05607	0.96833	1099	3	-3.252
AKAP1	4	0.30367	0.37888	0.999997	7057	1	0.31423	0.020576	0.05607	0.96833	1100	3	0.31423
BLM	4	0.95355	0.95343	0.999997	18152	0	1.039	0.020576	0.05607	0.96833	1101	3	1.039
SHANK1	4	0.91127	0.91106	0.999997	17343	0	0.88014	0.020593	0.056107	0.96833	1102	2	0.88014
C7orf49	4	0.70708	0.70644	0.999997	13383	0	1.2717	0.020624	0.056169	0.96833	1103	2	1.2717
TFAP2A	4	0.95389	0.95378	0.999997	18156	0	2.0363	0.020663	0.056245	0.96833	1104	3	2.0363
AMPD2	4	0.5171	0.52871	0.999997	10034	1	1.6815	0.020725	0.056377	0.96833	1105	3	1.6815
ANGEL1	4	0.91324	0.91303	0.999997	17385	0	1.5821	0.020739	0.056403	0.96833	1106	2	1.5821
SELO	4	0.95903	0.95895	0.999997	18272	0	1.7341	0.020752	0.056425	0.96833	1107	2	1.7341
CELA2A	4	0.43214	0.4644	0.999997	8709	1	0.11824	0.020799	0.056522	0.96833	1108	1	0.11824
GABBR1	4	0.20818	0.31663	0.999997	5920	1	1.6705	0.020821	0.056571	0.96833	1109	3	1.6705
WIBG	4	0.98911	0.98916	0.999997	18830	0	2.0109	0.020824	0.056581	0.96833	1110	3	2.0109
AVIL	4	0.97266	0.97261	0.999997	18531	0	1.6882	0.020891	0.056726	0.96833	1111	3	1.6882
HTR3D	4	0.067537	0.13064	0.975604	2530	1	1.4523	0.020903	0.056749	0.96833	1112	3	1.4523
MMP28	4	0.54467	0.55135	0.999997	10462	1	1.3825	0.020931	0.056806	0.96833	1113	2	1.3825
ESRRA	4	0.46345	0.48718	0.999997	9173	1	-0.6474	0.020938	0.056823	0.96833	1114	3	-0.6474
SOX18	4	0.80094	0.80055	0.999997	15206	0	1.0481	0.020954	0.056857	0.96833	1115	2	1.0481
NUP210L	4	0.14579	0.23492	0.999997	4430	1	0.83812	0.021006	0.056969	0.96833	1116	2	0.83812
MYO9B	4	0.5819	0.58398	0.999997	11096	1	2.1405	0.021025	0.057013	0.96833	1117	3	2.1405
STX16	4	0.5974	0.59829	0.999997	11365	1	1.3406	0.021046	0.057062	0.96833	1118	2	1.3406
RNF225	4	0.89773	0.89744	0.999997	17070	0	0.66457	0.021057	0.057089	0.96833	1119	1	0.66457
TTC14	4	0.97678	0.97679	0.999997	18609	0	2.2461	0.021058	0.057092	0.96833	1120	3	2.2461
SPAG4	4	0.77401	0.77357	0.999997	14675	0	0.55412	0.021109	0.057209	0.96833	1121	1	0.55412
NPIPB9	4	0.67237	0.67184	0.999997	12723	0	0.68346	0.021148	0.057305	0.96833	1122	3	0.68346
CFAP45	4	0.90584	0.90553	0.999997	17233	0	0.68834	0.021148	0.057305	0.96833	1123	3	0.68834
MAD2L1	4	0.66705	0.66655	0.999997	12618	0	0.57767	0.021148	0.057305	0.96833	1124	3	0.57767
PRM1	4	0.76883	0.76843	0.999997	14573	0	0.62685	0.021161	0.057332	0.96833	1125	2	0.62685
RAD51AP1	4	0.81674	0.81633	0.999997	15529	0	1.5573	0.021231	0.05748	0.96833	1126	2	1.5573
ING4	4	0.15496	0.24694	0.999997	4668	1	-2.3436	0.021264	0.057555	0.96833	1127	2	-2.3436
ALDH4A1	4	0.61277	0.61275	0.999997	11649	1	1.9378	0.021287	0.057601	0.96833	1128	3	1.9378
OSCP1	4	0.91507	0.91486	0.999997	17414	0	2.1285	0.021308	0.057638	0.96833	1129	3	2.1285
HSPH1	4	0.87266	0.87226	0.999997	16552	0	0.56498	0.021316	0.057652	0.96833	1130	1	0.56498
NLRP10	4	0.63149	0.63103	0.999997	11971	1	1.5467	0.021321	0.057666	0.96833	1131	3	1.5467
VWF	4	0.94503	0.9449	0.999997	17990	0	2.0504	0.021334	0.057696	0.96833	1132	3	2.0504
ZNF215	4	0.34987	0.40804	0.999997	7605	1	0.23572	0.021419	0.057868	0.96833	1133	1	0.23572
EIF4EBP1	4	0.61717	0.61699	0.999997	11718	1	1.1558	0.021467	0.057973	0.96833	1134	2	1.1558
MTA1	4	0.77631	0.77587	0.999997	14721	0	1.3149	0.021467	0.057973	0.96833	1135	2	1.3149
ERP29	4	0.68547	0.6849	0.999997	12958	0	1.8161	0.021485	0.058012	0.96833	1136	2	1.8161
GYPC	4	0.97514	0.97509	0.999997	18580	0	0.91022	0.021574	0.058224	0.96833	1137	3	0.91022
ANP32D	4	0.2574	0.35123	0.999997	6519	1	-0.67674	0.021576	0.058227	0.96833	1138	2	-0.67674
SHARPIN	3	0.97836	0.9785	0.999997	18639	0	1.2257	0.021636	0.055606	0.96833	1139	3	1.2257
PTRHD1	4	0.9834	0.98343	0.999997	18718	0	1.399	0.02168	0.058445	0.96833	1140	3	1.399
ABCC2	4	0.65981	0.65925	0.999997	12486	0	0.24424	0.021729	0.058556	0.96833	1141	2	0.24424
GRN	4	0.096618	0.16972	0.984832	3281	1	1.4595	0.021766	0.058643	0.96833	1142	2	1.4595
GCK	4	0.56545	0.56932	0.999997	10826	1	-0.061622	0.02178	0.058676	0.96833	1143	1	-0.061622
FAM132B	4	0.52581	0.53582	0.999997	10170	1	1.7496	0.021796	0.058711	0.96833	1144	3	1.7496
PLAU	4	0.10434	0.17996	0.987701	3475	2	0.89566	0.021801	0.058719	0.96833	1145	2	0.89566
UBAC1	4	0.9582	0.95815	0.999997	18250	0	1.6544	0.021812	0.05874	0.96833	1146	3	1.6544
CRB1	4	0.94878	0.94874	0.999997	18059	0	0.84358	0.021812	0.05874	0.96833	1147	3	0.84358
SLC4A8	4	0.20985	0.3188	0.999997	5960	2	1.1423	0.021819	0.058752	0.96833	1148	2	1.1423
LUZP2	4	0.65161	0.65099	0.999997	12350	0	0.741	0.021832	0.05878	0.96833	1149	2	0.741
FAM187B	4	0.41829	0.45445	0.999997	8524	1	-3.9406	0.021883	0.058876	0.96833	1150	2	-3.9406
KCTD13	4	0.9895	0.98954	0.999997	18843	0	-0.7478	0.021902	0.058921	0.96833	1151	3	-0.7478
LHB	4	0.61852	0.61831	0.999997	11749	1	0.36949	0.021935	0.058993	0.96833	1152	2	0.36949
IQCJ-SCHIP1	4	0.32799	0.39405	0.999997	7336	1	1.7447	0.021949	0.059022	0.96833	1153	2	1.7447
OR10K1	4	0.020722	0.052762	0.941801	1026	1	1.7967	0.021967	0.059057	0.96833	1154	2	1.7967
TRIM68	3	0.35307	0.3717	0.999997	7650	1	2.2923	0.021992	0.056471	0.96833	1155	2	2.2923
REXO1	4	0.82159	0.8211	0.999997	15623	0	0.091737	0.022038	0.059218	0.96833	1156	1	0.091737
UGT1A6	4	0.046701	0.10218	0.951282	2032	1	1.5523	0.022063	0.05927	0.96833	1157	3	1.5523
ZNF780B	4	0.89698	0.89668	0.999997	17053	0	1.2235	0.02209	0.059329	0.96833	1158	3	1.2235
HERC1	4	0.63242	0.63199	0.999997	11989	1	1.6522	0.02212	0.059394	0.96833	1159	3	1.6522
MYO10	4	0.7165	0.71583	0.999997	13554	0	2.0608	0.022142	0.059448	0.96833	1160	3	2.0608
ARAP2	4	0.058392	0.11813	0.958894	2328	1	2.0255	0.02215	0.059463	0.96833	1161	3	2.0255
HEATR6	4	0.89155	0.89125	0.999997	16933	0	0.60855	0.022193	0.059573	0.96833	1162	1	0.60855
AMN	4	0.61425	0.61418	0.999997	11672	1	1.5469	0.02222	0.059643	0.96833	1163	2	1.5469
CARHSP1	4	0.47065	0.49256	0.999997	9300	1	1.2974	0.022245	0.059691	0.96833	1164	3	1.2974
SOS1	4	0.4586	0.48359	0.999997	9087	1	0.55379	0.022296	0.059796	0.96833	1165	2	0.55379
ABCA9	4	0.98188	0.98192	0.999997	18693	0	1.5507	0.022354	0.059924	0.96833	1166	3	1.5507
PTPN14	4	0.90201	0.90164	0.999997	17154	0	1.5947	0.022361	0.059939	0.96833	1167	2	1.5947
COPB2	3	0.45047	0.45477	0.999997	8971	1	-0.71535	0.022401	0.057424	0.96833	1168	1	-0.71535
LRRC73	4	0.56028	0.56479	0.999997	10732	1	-0.05141	0.022451	0.060121	0.96833	1169	1	-0.05141
ZNF764	4	0.99031	0.99034	0.999997	18852	0	1.4691	0.022497	0.060227	0.96833	1170	3	1.4691
CELSR2	4	0.79311	0.79269	0.999997	15054	0	0.4492	0.022503	0.060242	0.96833	1171	3	0.4492
CETP	4	0.52763	0.53726	0.999997	10197	1	1.6181	0.022537	0.060312	0.96833	1172	2	1.6181
PLA2G1B	4	0.42348	0.45813	0.999997	8594	1	-1.3369	0.022554	0.060348	0.96833	1173	2	-1.3369
DNASE2B	4	0.72245	0.72189	0.999997	13682	0	1.9436	0.022559	0.06036	0.96833	1174	3	1.9436
OR52B6	4	0.96787	0.96783	0.999997	18446	0	1.5778	0.022564	0.060371	0.96833	1175	3	1.5778
B4GALT2	4	0.82098	0.8205	0.999997	15610	0	1.4652	0.022582	0.060409	0.96833	1176	3	1.4652
PLAC1	4	0.70255	0.70187	0.999997	13300	0	1.5775	0.022604	0.060469	0.96833	1177	3	1.5775
NGFRAP1	4	0.97214	0.9721	0.999997	18523	0	0.77702	0.022606	0.060471	0.96833	1178	2	0.77702
ZC3H12D	4	0.90869	0.90844	0.999997	17300	0	1.587	0.022638	0.060541	0.96833	1179	3	1.587
TET1	4	0.39103	0.43561	0.999997	8167	1	-0.23143	0.022657	0.060582	0.96833	1180	1	-0.23143
SERINC1	4	0.91064	0.91042	0.999997	17331	0	1.774	0.02267	0.060609	0.96833	1181	2	1.774
MILR1	4	0.4103	0.4488	0.999997	8415	1	-0.20278	0.022709	0.060696	0.96833	1182	1	-0.20278
AZIN2	4	0.95341	0.9533	0.999997	18150	0	0.65491	0.022761	0.060804	0.96833	1183	1	0.65491
YTHDC2	4	0.3892	0.43436	0.999997	8139	1	-1.0486	0.022803	0.060896	0.96833	1184	2	-1.0486
SFN	4	0.56517	0.56908	0.999997	10823	1	1.1275	0.022812	0.060921	0.96833	1185	2	1.1275
IL18BP	4	0.95074	0.95067	0.999997	18100	0	0.85433	0.022848	0.061	0.96833	1186	3	0.85433
LRRC37A3	4	0.50235	0.517	0.999997	9802	1	-2.6518	0.022848	0.061	0.96833	1187	3	-2.6518
B3GNT6	4	0.083066	0.15169	0.975604	2941	2	1.0119	0.0229	0.061118	0.96833	1188	2	1.0119
TRIM67	4	0.87179	0.87141	0.999997	16539	0	1.8836	0.022932	0.061183	0.96833	1189	3	1.8836
WDR76	4	0.14994	0.24039	0.999997	4529	2	-0.010299	0.022967	0.061255	0.96833	1190	1	-0.010299
NOVA1	4	0.93457	0.93441	0.999997	17803	0	1.5453	0.022983	0.061295	0.96833	1191	3	1.5453
C4B	4	0.77997	0.77953	0.999997	14791	0	1.8208	0.022997	0.06133	0.96833	1192	3	1.8208
MAP3K2	4	0.48001	0.49975	0.999997	9430	1	1.3293	0.022998	0.061332	0.96833	1193	2	1.3293
CLLU1OS	4	0.14317	0.23144	0.999997	4367	2	0.20707	0.023018	0.061373	0.96833	1194	2	0.20707
APBA3	4	0.92323	0.9231	0.999997	17582	0	1.3698	0.02304	0.061422	0.96833	1195	3	1.3698
IGSF23	4	0.89798	0.89771	0.999997	17074	0	1.9001	0.02304	0.061422	0.96833	1196	3	1.9001
NALCN	3	0.087333	0.14821	0.975604	3065	1	2.299	0.023042	0.058967	0.96833	1197	2	2.299
CMTM6	4	0.07585	0.14199	0.975604	2753	1	-1.3832	0.02307	0.061485	0.96833	1198	2	-1.3832
RGPD2	4	0.85163	0.85104	0.999997	16175	0	0.52171	0.023122	0.061599	0.96833	1199	2	0.52171
GLB1L	4	0.70387	0.70318	0.999997	13326	0	1.7697	0.023147	0.061673	0.96833	1200	3	1.7697
TLK2	4	0.85945	0.85897	0.999997	16310	0	1.6293	0.023172	0.061726	0.96833	1201	3	1.6293
STARD9	4	0.94721	0.94719	0.999997	18030	0	0.66572	0.023173	0.061729	0.96833	1202	2	0.66572
SNCB	4	0.68567	0.6851	0.999997	12960	0	1.4305	0.023193	0.061778	0.96833	1203	3	1.4305
PILRA	4	0.93052	0.9303	0.999997	17723	0	2.1206	0.023204	0.061804	0.96833	1204	3	2.1206
POTEJ	4	0.816	0.81561	0.999997	15515	0	-2.086	0.023276	0.061956	0.96833	1205	1	-2.086
KHDC1L	4	0.6686	0.6681	0.999997	12638	0	-0.9185	0.023279	0.061963	0.96833	1206	3	-0.9185
SLC35G3	4	0.37059	0.42182	0.999997	7890	1	1.4256	0.023311	0.062041	0.96833	1207	3	1.4256
RNF138	4	0.84829	0.8477	0.999997	16128	0	0.93581	0.023379	0.062204	0.96833	1208	2	0.93581
CCDC30	4	0.0096745	0.026674	0.92028	551	3	-0.84573	0.023431	0.0623	0.96833	1209	1	-0.84573
MYH6	4	0.73788	0.73739	0.999997	13979	0	-0.67042	0.023456	0.062356	0.96833	1210	3	-0.67042
GABRE	4	0.92487	0.92467	0.999997	17612	0	-1.3924	0.023456	0.062356	0.96833	1211	3	-1.3924
TMEM54	4	0.18703	0.28902	0.999997	5424	1	0.70663	0.023477	0.062401	0.96833	1212	2	0.70663
ASS1	4	0.81534	0.81495	0.999997	15500	0	0.90085	0.023482	0.062415	0.96833	1213	2	0.90085
KDELC2	4	0.13568	0.22157	0.999997	4193	2	-0.97597	0.023534	0.062528	0.96833	1214	1	-0.97597
MSH5	4	0.86269	0.86226	0.999997	16371	0	2.0282	0.023539	0.062542	0.96833	1215	3	2.0282
CCDC116	4	0.97704	0.97707	0.999997	18613	0	1.4019	0.02358	0.062632	0.96833	1216	3	1.4019
SETX	4	0.48787	0.50581	0.999997	9555	1	-2.7515	0.023586	0.062645	0.96833	1217	2	-2.7515
LVRN	4	0.75606	0.75567	0.999997	14334	0	1.5341	0.023635	0.062757	0.96833	1218	2	1.5341
TMEM104	4	0.87791	0.87747	0.999997	16656	0	0.61239	0.023637	0.062761	0.96833	1219	1	0.61239
LAT	4	0.66651	0.666	0.999997	12607	0	1.9405	0.023662	0.062821	0.96833	1220	3	1.9405
MAN2A2	4	0.55765	0.5625	0.999997	10685	1	0.64001	0.023671	0.062846	0.96833	1221	2	0.64001
AGRP	4	0.59277	0.59399	0.999997	11278	1	1.265	0.023689	0.062884	0.96833	1222	2	1.265
PLCG2	4	0.80877	0.80838	0.999997	15366	0	1.6587	0.023689	0.062884	0.96833	1223	2	1.6587
ZFPM2	4	0.95895	0.95889	0.999997	18269	0	1.5386	0.023705	0.062918	0.96833	1224	3	1.5386
KREMEN2	4	0.4648	0.48817	0.999997	9187	1	-0.86667	0.02374	0.062986	0.96833	1225	3	-0.86667
PBX1	4	0.96311	0.96304	0.999997	18351	0	1.5823	0.023744	0.062994	0.96833	1226	3	1.5823
ARFRP1	3	0.97624	0.97643	0.999997	18601	0	0.8699	0.023759	0.060693	0.96833	1227	3	0.8699
TNFRSF10B	4	0.9738	0.97374	0.999997	18552	0	1.5282	0.023792	0.063089	0.96833	1228	3	1.5282
SERPINE3	4	0.98716	0.98718	0.999997	18789	0	1.5002	0.023828	0.063158	0.96833	1229	3	1.5002
MED24	4	0.7499	0.7495	0.999997	14227	0	1.2886	0.023834	0.063173	0.96833	1230	2	1.2886
OR51A4	4	0.41519	0.4523	0.999997	8487	1	-1.544	0.023843	0.063196	0.96833	1231	2	-1.544
RHOG	4	0.57165	0.57478	0.999997	10903	1	-1.3694	0.023895	0.063315	0.96833	1232	2	-1.3694
RASA4B	4	0.88831	0.88798	0.999997	16870	0	1.9986	0.023909	0.063347	0.96833	1233	3	1.9986
TMEM64	4	0.82516	0.8246	0.999997	15687	0	1.4662	0.023939	0.063417	0.96833	1234	3	1.4662
C6orf1	4	0.98948	0.98952	0.999997	18842	0	1.9257	0.023942	0.063426	0.96833	1235	3	1.9257
LYRM5	4	0.55158	0.55725	0.999997	10588	1	-0.22698	0.023946	0.063433	0.96833	1236	1	-0.22698
CAMSAP1	4	0.50006	0.51519	0.999997	9762	1	1.7009	0.023951	0.063445	0.96833	1237	2	1.7009
BRK1	4	0.4586	0.48359	0.999997	9082	1	-1.7193	0.023998	0.063541	0.96833	1238	2	-1.7193
PARP11	4	0.25606	0.35045	0.999997	6501	1	-0.89627	0.024042	0.063649	0.96833	1239	3	-0.89627
IL36A	4	0.48507	0.50368	0.999997	9515	1	-0.55354	0.024042	0.063649	0.96833	1240	3	-0.55354
KCNE3	4	0.0046649	0.014367	0.881273	303	2	-0.49929	0.024049	0.063664	0.96833	1241	1	-0.49929
DEFA1	4	0.22264	0.33125	0.999997	6165	1	0.59655	0.024101	0.063778	0.96833	1242	1	0.59655
ATP2C1	4	0.98253	0.98255	0.999997	18704	0	1.4997	0.024119	0.063814	0.96833	1243	3	1.4997
CHST15	4	0.32894	0.39468	0.999997	7348	1	1.6163	0.024133	0.063849	0.96833	1244	3	1.6163
DLG3	4	0.63467	0.63415	0.999997	12036	1	1.3869	0.024196	0.063983	0.96833	1245	3	1.3869
CABS1	4	0.23308	0.33714	0.999997	6272	1	0.92639	0.024204	0.064	0.96833	1246	2	0.92639
LRRC4	4	0.17789	0.27699	0.999997	5214	1	0.72156	0.024224	0.064045	0.96833	1247	2	0.72156
C9orf116	4	0.50692	0.52059	0.999997	9873	1	0.25447	0.024233	0.064066	0.96833	1248	2	0.25447
ANO7	4	0.20612	0.31389	0.999997	5874	2	-4.8409	0.024255	0.064115	0.96833	1249	1	-4.8409
KIAA0556	4	0.13868	0.22558	0.999997	4264	1	1.3857	0.02427	0.06415	0.96833	1250	2	1.3857
HAVCR2	4	0.89584	0.89552	0.999997	17032	0	-0.75109	0.024297	0.064203	0.96833	1251	2	-0.75109
CTDSP2	4	0.76727	0.76687	0.999997	14542	0	1.8623	0.024307	0.064222	0.96833	1252	3	1.8623
DYDC2	4	0.016976	0.044039	0.941801	865	3	-0.93194	0.024358	0.064333	0.96833	1253	1	-0.93194
ELAVL2	4	0.78373	0.78333	0.999997	14861	0	0.57844	0.024372	0.064364	0.96833	1254	3	0.57844
DSCAM	4	0.89103	0.89071	0.999997	16924	0	1.7143	0.02438	0.064384	0.96833	1255	2	1.7143
OBSL1	4	0.63988	0.63932	0.999997	12130	0	1.4095	0.024403	0.064427	0.96833	1256	3	1.4095
CUL4B	4	0.82447	0.82393	0.999997	15670	0	2.0865	0.024425	0.064471	0.96833	1257	3	2.0865
WFDC10B	4	0.63149	0.63103	0.999997	11974	1	1.6991	0.024452	0.064527	0.96833	1258	3	1.6991
SMNDC1	4	0.94229	0.94222	0.999997	17944	0	0.61371	0.024461	0.064547	0.96833	1259	1	0.61371
GOLGA2	4	0.38548	0.43185	0.999997	8092	1	2.0266	0.024462	0.064547	0.96833	1260	3	2.0266
SLC25A15	4	0.98395	0.98395	0.999997	18724	0	-0.81277	0.024478	0.064572	0.96833	1261	3	-0.81277
ZKSCAN4	4	0.30367	0.37888	0.999997	7056	1	-0.87055	0.024478	0.064572	0.96833	1262	3	-0.87055
SLC9A3R1	4	0.19593	0.30062	0.999997	5637	2	0.063262	0.024513	0.064653	0.96833	1263	1	0.063262
GPR17	4	0.82321	0.82273	0.999997	15650	0	0.61671	0.024537	0.064705	0.96833	1264	3	0.61671
ZNF687	4	0.27813	0.3634	0.999997	6758	1	1.6733	0.02454	0.064712	0.96833	1265	2	1.6733
EDEM3	4	0.033177	0.080653	0.941801	1601	2	0.30271	0.024564	0.064764	0.96833	1266	2	0.30271
THAP6	4	0.019533	0.050032	0.941801	975	1	1.862	0.0246	0.064843	0.96833	1267	3	1.862
ZMYM4	4	0.44096	0.47074	0.999997	8832	1	0.71068	0.024616	0.064881	0.96833	1268	1	0.71068
OR8G1	4	0.15452	0.24638	0.999997	4652	1	0.078565	0.024667	0.064992	0.96833	1269	1	0.078565
CTAGE5	4	0.70939	0.70872	0.999997	13424	0	1.5739	0.024728	0.065122	0.96833	1270	2	1.5739
NUDT16L1	4	0.33539	0.39878	0.999997	7428	1	1.6828	0.024729	0.065124	0.96833	1271	3	1.6828
ALG2	3	0.29045	0.32247	0.999997	6899	1	-0.96881	0.02476	0.063081	0.96833	1272	2	-0.96881
ZBTB41	4	0.5165	0.52824	0.999997	10028	1	0.0988	0.02477	0.065223	0.96833	1273	1	0.0988
VIM	4	0.62296	0.62267	0.999997	11827	1	1.252	0.024793	0.065266	0.96833	1274	2	1.252
FAM229B	4	0.001373	0.0049666	0.866615	98	3	-2.0286	0.024822	0.065319	0.96833	1275	1	-2.0286
ADTRP	4	0.96456	0.96452	0.999997	18387	0	1.7891	0.02486	0.065393	0.96833	1276	3	1.7891
APOBEC3H	4	0.86246	0.86204	0.999997	16367	0	0.81423	0.024873	0.065432	0.96833	1277	2	0.81423
SPATA22	4	0.94768	0.94764	0.999997	18034	0	1.4649	0.02489	0.065467	0.96833	1278	2	1.4649
TRIM64C	4	0.54212	0.54923	0.999997	10424	1	0.37377	0.024925	0.065553	0.96833	1279	1	0.37377
OXNAD1	4	0.56237	0.56663	0.999997	10771	1	0.81166	0.024976	0.06567	0.96833	1280	2	0.81166
HID1	4	0.60176	0.60236	0.999997	11445	1	1.4475	0.024998	0.065707	0.96833	1281	3	1.4475
EFHB	4	0.0075088	0.021432	0.898429	450	1	1.5506	0.025107	0.065957	0.96833	1282	2	1.5506
FAM20B	4	0.89452	0.8942	0.999997	16994	0	1.3862	0.025126	0.065992	0.96833	1283	2	1.3862
KDM5D	4	0.98032	0.98037	0.999997	18675	0	1.6709	0.02513	0.066	0.96833	1284	3	1.6709
ZNF33A	4	0.20881	0.31746	0.999997	5938	2	-0.36423	0.025131	0.066001	0.96833	1285	1	-0.36423
EFCAB5	4	0.99072	0.99076	0.999997	18865	0	1.617	0.025137	0.066015	0.96833	1286	3	1.617
PGA3	4	0.19555	0.30015	0.999997	5624	1	1.414	0.025146	0.066037	0.96833	1287	3	1.414
KRT6C	4	0.28995	0.3705	0.999997	6893	1	-0.75837	0.025181	0.066106	0.96833	1288	2	-0.75837
ALKBH6	4	0.478	0.49821	0.999997	9410	1	0.50298	0.025234	0.066217	0.96833	1289	1	0.50298
ANXA2	4	0.051627	0.10887	0.954088	2159	1	0.85896	0.025285	0.066314	0.96833	1290	1	0.85896
EPYC	4	0.95041	0.95035	0.999997	18096	0	1.7573	0.025311	0.066385	0.96833	1291	2	1.7573
HOXA1	4	0.35765	0.41318	0.999997	7716	1	0.63239	0.025337	0.066439	0.96833	1292	2	0.63239
LOC388282	4	0.95884	0.95879	0.999997	18265	0	1.661	0.025351	0.066468	0.96833	1293	3	1.661
GREB1L	4	0.82211	0.82161	0.999997	15629	0	1.6006	0.025351	0.066468	0.96833	1294	3	1.6006
ANK1	4	0.74454	0.74404	0.999997	14107	0	0.3826	0.025388	0.066548	0.96833	1295	1	0.3826
CATSPER2	4	0.97788	0.97793	0.999997	18631	0	1.8176	0.025399	0.066566	0.96833	1296	3	1.8176
OR1M1	4	0.95519	0.95509	0.999997	18177	0	1.388	0.025399	0.066566	0.96833	1297	3	1.388
FAM26D	4	0.92862	0.92842	0.999997	17688	0	1.421	0.025426	0.066627	0.96833	1298	3	1.421
SEC11C	4	0.79283	0.79242	0.999997	15050	0	1.9572	0.025451	0.066677	0.96833	1299	3	1.9572
KRT6A	3	0.77017	0.77046	0.999997	14600	0	1.7025	0.025576	0.065031	0.96833	1300	2	1.7025
LAPTM5	4	0.8064	0.80602	0.999997	15318	0	1.3889	0.025591	0.06697	0.96833	1301	2	1.3889
ZC3H15	3	0.97437	0.97454	0.999997	18565	0	0.84051	0.025632	0.065158	0.96833	1302	3	0.84051
ZFHX3	4	0.98797	0.988	0.999997	18801	0	1.4238	0.025656	0.067129	0.96833	1303	3	1.4238
RIOK3	4	0.60338	0.60388	0.999997	11480	1	1.6788	0.025675	0.06716	0.96833	1304	2	1.6788
PAX1	4	0.79748	0.79711	0.999997	15143	0	0.18695	0.025697	0.067207	0.96833	1305	1	0.18695
DNM1	4	0.96281	0.96275	0.999997	18343	0	1.6729	0.025739	0.067301	0.96833	1306	3	1.6729
TMEM115	4	0.084408	0.15347	0.975604	2978	2	-0.39251	0.0258	0.067431	0.96833	1307	1	-0.39251
FAM83F	4	0.40715	0.44668	0.999997	8369	1	0.86837	0.025802	0.067435	0.96833	1308	2	0.86837
PFKM	4	0.07382	0.13924	0.975604	2701	1	1.0504	0.025896	0.067644	0.96833	1309	2	1.0504
NPIPA1	4	0.98345	0.98347	0.999997	18720	0	-1.2704	0.025939	0.067739	0.96833	1310	3	-1.2704
XYLB	4	0.84328	0.84261	0.999997	16034	0	0.6161	0.025954	0.067774	0.96833	1311	1	0.6161
FGR	4	0.60338	0.60388	0.999997	11484	1	1.7953	0.026004	0.067868	0.96833	1312	2	1.7953
PPIL4	4	0.42649	0.46023	0.999997	8639	1	1.4239	0.026013	0.067888	0.96833	1313	2	1.4239
TENM1	4	0.83556	0.83494	0.999997	15881	0	1.4508	0.026046	0.067957	0.96833	1314	3	1.4508
DUSP15	4	0.048616	0.10473	0.951282	2080	2	-0.32393	0.026057	0.067977	0.96833	1315	1	-0.32393
PNMAL1	4	0.85273	0.85216	0.999997	16196	0	1.5764	0.02609	0.068039	0.96833	1316	3	1.5764
OTOR	4	0.1985	0.30394	0.999997	5708	2	-0.24119	0.026109	0.068073	0.96833	1317	1	-0.24119
HPS4	4	0.82706	0.82649	0.999997	15719	0	1.166	0.026117	0.068087	0.96833	1318	2	1.166
PATE4	4	0.33778	0.40028	0.999997	7457	1	1.3521	0.026126	0.068104	0.96833	1319	2	1.3521
PRR23C	4	0.75215	0.75179	0.999997	14267	0	0.53471	0.026149	0.068157	0.96833	1320	3	0.53471
DYTN	4	0.14227	0.23026	0.999997	4349	2	0.41284	0.02616	0.068187	0.96833	1321	2	0.41284
TMEM131	4	0.9884	0.98844	0.999997	18809	0	-1.0469	0.026162	0.068192	0.96833	1322	3	-1.0469
IFITM5	4	0.0090732	0.025211	0.919217	522	1	1.2566	0.026164	0.068197	0.96833	1323	2	1.2566
EXOC8	4	0.98924	0.98928	0.999997	18836	0	-0.94548	0.026191	0.068247	0.96833	1324	3	-0.94548
ACTN3	3	0.97381	0.97395	0.999997	18554	0	1.2803	0.026194	0.066448	0.96833	1325	3	1.2803
PRSS37	4	0.92761	0.92738	0.999997	17663	0	1.5705	0.026202	0.068279	0.96833	1326	2	1.5705
TMEM123	4	0.19789	0.30314	0.999997	5699	1	0.075581	0.026212	0.068304	0.96833	1327	1	0.075581
CYP24A1	4	0.77137	0.77098	0.999997	14624	0	0.50228	0.026233	0.068351	0.96833	1328	3	0.50228
NELL1	4	0.080787	0.14863	0.975604	2880	2	0.79271	0.026296	0.068483	0.96833	1329	2	0.79271
IFNB1	4	0.45606	0.48173	0.999997	9049	1	-1.4246	0.026366	0.06863	0.96833	1330	3	-1.4246
OR4F6	4	0.81269	0.81232	0.999997	15438	0	1.5586	0.026389	0.068681	0.96833	1331	3	1.5586
DLX1	4	0.90027	0.8999	0.999997	17120	0	1.3598	0.026416	0.068742	0.96833	1332	3	1.3598
KLHDC4	4	0.75337	0.75301	0.999997	14292	0	0.24389	0.026417	0.068743	0.96833	1333	1	0.24389
PTGIR	4	0.20421	0.31136	0.999997	5827	1	-1.2987	0.026419	0.068746	0.96833	1334	2	-1.2987
CCDC176	3	0.97354	0.97367	0.999997	18546	0	0.88777	0.026457	0.067086	0.96833	1335	3	0.88777
KCNU1	3	0.57264	0.57277	0.999997	10924	0	2.0682	0.026484	0.067148	0.96833	1336	2	2.0682
NTN3	4	0.90513	0.9048	0.999997	17222	0	2.0674	0.026502	0.068898	0.96833	1337	3	2.0674
ARHGAP25	4	0.22637	0.33333	0.999997	6206	1	0.29076	0.02652	0.068932	0.96833	1338	1	0.29076
ACADVL	3	0.97343	0.97357	0.999997	18544	0	0.89188	0.026569	0.067349	0.96833	1339	3	0.89188
APIP	4	0.83923	0.83854	0.999997	15945	0	-1.5793	0.026607	0.069135	0.96833	1340	3	-1.5793
MAMDC4	4	0.99057	0.99061	0.999997	18858	0	-0.58368	0.026607	0.069135	0.96833	1341	3	-0.58368
NUF2	4	0.77282	0.77242	0.999997	14648	0	-1.6296	0.026607	0.069135	0.96833	1342	3	-1.6296
CISH	4	0.91333	0.91311	0.999997	17388	0	-1.4483	0.026607	0.069135	0.96833	1343	3	-1.4483
MLIP	4	0.099144	0.17308	0.984973	3334	2	-1.0376	0.026623	0.069166	0.96833	1344	1	-1.0376
BMX	4	0.8633	0.86286	0.999997	16383	0	0.060758	0.026674	0.069277	0.96833	1345	1	0.060758
KLHL28	4	0.6654	0.66487	0.999997	12587	0	1.2939	0.026695	0.069328	0.96833	1346	2	1.2939
LOC643355	4	0.74052	0.74002	0.999997	14041	0	1.8215	0.026743	0.069428	0.96833	1347	2	1.8215
PROZ	4	0.46714	0.48996	0.999997	9233	1	1.5487	0.026752	0.069441	0.96833	1348	2	1.5487
PPAP2A	4	0.32799	0.39405	0.999997	7338	1	-0.76045	0.026788	0.069522	0.96833	1349	3	-0.76045
ARX	4	0.96903	0.96896	0.999997	18467	0	1.3548	0.026803	0.069554	0.96833	1350	3	1.3548
CNTF	3	0.76355	0.76387	0.999997	14466	0	-2.8001	0.026806	0.067894	0.96833	1351	2	-2.8001
PRSS42	4	0.08553	0.15494	0.975604	3015	1	0.45573	0.026829	0.069602	0.96833	1352	1	0.45573
APCDD1	4	0.12238	0.20388	0.999997	3873	2	0.44906	0.02688	0.069712	0.96833	1353	2	0.44906
TPPP3	4	0.097032	0.17027	0.984832	3291	1	1.5423	0.026893	0.069741	0.96833	1354	3	1.5423
IGF2BP1	4	0.93707	0.93701	0.999997	17853	0	1.6369	0.026926	0.069802	0.96833	1355	3	1.6369
OR51A7	4	0.9081	0.90784	0.999997	17284	0	1.3643	0.026972	0.0699	0.96833	1356	2	1.3643
KRTAP23-1	4	0.51146	0.52412	0.999997	9941	1	0.57832	0.026983	0.069919	0.96833	1357	2	0.57832
CAPZA1	4	0.62253	0.62222	0.999997	11818	1	0.64481	0.027086	0.070121	0.96833	1358	2	0.64481
GLIPR1L2	4	0.94845	0.9484	0.999997	18054	0	1.6075	0.027091	0.070134	0.96833	1359	3	1.6075
XIRP1	4	0.76217	0.76181	0.999997	14438	0	0.34796	0.027137	0.070243	0.96833	1360	1	0.34796
STX7	4	0.87434	0.87391	0.999997	16588	0	1.4877	0.027189	0.070365	0.96833	1361	3	1.4877
HSD17B13	4	0.057003	0.11625	0.958894	2295	2	-0.77954	0.02724	0.070477	0.96833	1362	1	-0.77954
ELMOD3	4	0.94235	0.94227	0.999997	17946	0	1.4917	0.027269	0.070541	0.96833	1363	2	1.4917
DNAJB4	4	0.94307	0.94297	0.999997	17954	0	1.5715	0.027291	0.070591	0.96833	1364	2	1.5715
PRKAR1A	4	0.98174	0.98178	0.999997	18686	0	0.96493	0.027303	0.070613	0.96833	1365	3	0.96493
FAM71E2	4	0.91673	0.91653	0.999997	17446	0	-3.2447	0.027303	0.070613	0.96833	1366	3	-3.2447
C18orf42	4	0.57917	0.58151	0.999997	11053	1	0.35791	0.027303	0.070613	0.96833	1367	3	0.35791
CDC16	4	0.98776	0.98779	0.999997	18797	0	1.8222	0.027332	0.070674	0.96833	1368	3	1.8222
CYP26B1	4	0.36775	0.41992	0.999997	7851	1	0.88582	0.027356	0.070725	0.96833	1369	2	0.88582
VWA3A	4	0.89265	0.89232	0.999997	16958	0	-2.2218	0.027394	0.070818	0.96833	1370	1	-2.2218
IST1	4	0.92574	0.92554	0.999997	17629	0	0.56657	0.027446	0.070919	0.96833	1371	1	0.56657
AGR3	4	0.98909	0.98914	0.999997	18829	0	1.9492	0.027462	0.070955	0.96833	1372	3	1.9492
ESR1	4	0.70796	0.7073	0.999997	13405	0	1.5184	0.027488	0.071006	0.96833	1373	3	1.5184
DDN	4	0.79188	0.79146	0.999997	15027	0	1.5312	0.027491	0.071012	0.96833	1374	2	1.5312
BLID	4	0.92902	0.92882	0.999997	17699	0	0.86952	0.027497	0.071027	0.96833	1375	2	0.86952
DOCK2	4	0.05058	0.10746	0.951282	2134	2	0.72891	0.027505	0.071046	0.96833	1376	2	0.72891
C8orf46	4	0.10333	0.17862	0.984973	3454	2	-3.5506	0.027548	0.071142	0.96833	1377	1	-3.5506
KIF9	4	0.38739	0.43315	0.999997	8118	1	-0.58359	0.027554	0.071151	0.96833	1378	3	-0.58359
SLC9A3R2	4	0.96	0.95991	0.999997	18288	0	1.6195	0.027592	0.071232	0.96833	1379	2	1.6195
FAM65C	4	0.1655	0.26076	0.999997	4912	1	0.65146	0.0276	0.071252	0.96833	1380	2	0.65146
GLOD5	4	0.62899	0.62857	0.999997	11923	1	0.86543	0.027651	0.071365	0.96833	1381	2	0.86543
CLDN24	4	0.0093859	0.025973	0.92028	537	1	-1.1818	0.027754	0.071571	0.96833	1382	2	-1.1818
EEF1E1	4	0.88628	0.88596	0.999997	16820	0	1.5129	0.027771	0.071604	0.96833	1383	2	1.5129
INTU	4	0.64841	0.64788	0.999997	12286	0	1.5247	0.027791	0.071646	0.96833	1384	2	1.5247
CLIP2	4	0.73408	0.73361	0.999997	13902	0	1.9749	0.027801	0.071666	0.96833	1385	3	1.9749
MGAT5	4	0.45923	0.48411	0.999997	9099	1	1.5999	0.027825	0.071722	0.96833	1386	2	1.5999
GFY	4	0.041926	0.09575	0.951282	1910	2	-0.16882	0.027857	0.071795	0.96833	1387	1	-0.16882
SERINC4	4	0.71287	0.71216	0.999997	13497	0	1.9186	0.027868	0.071819	0.96833	1388	3	1.9186
ABCB9	4	0.90605	0.90574	0.999997	17235	0	1.5282	0.027878	0.071839	0.96833	1389	2	1.5282
WFDC11	4	0.31538	0.38618	0.999997	7189	1	0.69939	0.027908	0.071892	0.96833	1390	1	0.69939
CLIC2	4	0.013184	0.035017	0.933584	705	2	-0.28963	0.027959	0.071993	0.96833	1391	1	-0.28963
MT1M	4	0.61789	0.61769	0.999997	11737	1	1.0496	0.027961	0.071996	0.96833	1392	2	1.0496
RNF213	4	0.98194	0.98198	0.999997	18694	0	-0.93071	0.027998	0.072069	0.96833	1393	3	-0.93071
F8A2	4	0.64509	0.64456	0.999997	12235	0	0.66637	0.027998	0.072069	0.96833	1394	3	0.66637
TRMT1L	4	0.86178	0.86136	0.999997	16358	0	-1.6064	0.027998	0.072069	0.96833	1395	3	-1.6064
MAP1LC3B2	4	0.86736	0.86691	0.999997	16445	0	-1.5551	0.027998	0.072069	0.96833	1396	3	-1.5551
LBX2	4	0.28474	0.36733	0.999997	6832	1	-0.48594	0.028011	0.072099	0.96833	1397	1	-0.48594
PHYKPL	4	0.070695	0.13496	0.975604	2618	1	1.0964	0.028014	0.072106	0.96833	1398	2	1.0964
TMEM183A	4	0.26027	0.35287	0.999997	6557	1	0.72446	0.028024	0.072132	0.96833	1399	2	0.72446
RSPO1	4	0.84644	0.8458	0.999997	16092	0	1.3408	0.028073	0.072226	0.96833	1400	2	1.3408
CLEC3A	4	0.88118	0.8807	0.999997	16715	0	-0.48257	0.028102	0.072284	0.96833	1401	3	-0.48257
ZDHHC16	4	0.93617	0.93608	0.999997	17839	0	1.4681	0.028112	0.072304	0.96833	1402	2	1.4681
ATP6V1E2	4	0.72281	0.72228	0.999997	13688	0	-2.3275	0.028113	0.072309	0.96833	1403	1	-2.3275
RGS4	4	0.80237	0.80194	0.999997	15237	0	1.4916	0.028116	0.072315	0.96833	1404	3	1.4916
SERPINB3	4	0.24986	0.34679	0.999997	6435	1	1.2084	0.02816	0.072398	0.96833	1405	2	1.2084
ADAMTS14	4	0.18474	0.28603	0.999997	5372	2	-2.9752	0.028165	0.072408	0.96833	1406	1	-2.9752
PTPN9	3	0.49983	0.50072	0.999997	9751	1	2.1086	0.028175	0.070655	0.96833	1407	2	2.1086
VMA21	4	0.93162	0.93139	0.999997	17740	0	1.6863	0.028188	0.072451	0.96833	1408	3	1.6863
SYN3	3	0.90012	0.90024	0.999997	17119	0	2.1713	0.028197	0.070686	0.96833	1409	2	2.1713
SERPINA3	4	0.70708	0.70644	0.999997	13394	0	1.1403	0.028199	0.072472	0.96833	1410	2	1.1403
CHD9	4	0.75882	0.75837	0.999997	14380	0	1.5935	0.028209	0.072489	0.96833	1411	2	1.5935
PTK2	4	0.28245	0.36601	0.999997	6806	1	-0.58112	0.028216	0.072499	0.96833	1412	2	-0.58112
ZC3HAV1	4	0.59561	0.59661	0.999997	11321	1	1.3753	0.028248	0.07257	0.96833	1413	2	1.3753
IQSEC1	4	0.97287	0.97283	0.999997	18534	0	0.73474	0.028267	0.072609	0.96833	1414	3	0.73474
KDM5A	4	0.53187	0.54072	0.999997	10276	1	0.71547	0.028319	0.072721	0.96833	1415	2	0.71547
CLUH	4	0.95801	0.95798	0.999997	18246	0	1.3558	0.028348	0.072789	0.96833	1416	3	1.3558
ST14	4	0.52595	0.53592	0.999997	10172	1	-0.08545	0.02837	0.072845	0.96833	1417	1	-0.08545
SCG2	4	0.67408	0.67352	0.999997	12749	0	0.50285	0.028422	0.072969	0.96833	1418	2	0.50285
GPC3	4	0.17769	0.27673	0.999997	5208	2	-0.94478	0.028473	0.073059	0.96833	1419	2	-0.94478
CWF19L1	4	0.90726	0.90704	0.999997	17266	0	1.5477	0.028493	0.073098	0.96833	1420	2	1.5477
MBD4	4	0.97518	0.97512	0.999997	18582	0	1.3681	0.028506	0.073126	0.96833	1421	3	1.3681
SPPL2B	4	0.72438	0.72386	0.999997	13721	0	0.20077	0.028524	0.073171	0.96833	1422	3	0.20077
FAM86B2	4	0.53957	0.54712	0.999997	10396	1	-0.88358	0.02855	0.073226	0.96833	1423	3	-0.88358
ATN1	4	0.83753	0.83685	0.999997	15912	0	1.5054	0.028555	0.073234	0.96833	1424	3	1.5054
KRT35	4	0.923	0.92287	0.999997	17577	0	0.15177	0.028627	0.073399	0.96833	1425	2	0.15177
ZNF770	4	0.53079	0.53983	0.999997	10258	1	1.4933	0.02864	0.073439	0.96833	1426	2	1.4933
CCDC67	4	0.95574	0.95566	0.999997	18194	0	0.89724	0.028677	0.073526	0.96833	1427	3	0.89724
OPN4	4	0.81104	0.81062	0.999997	15410	0	-1.7906	0.028677	0.073526	0.96833	1428	3	-1.7906
DGKQ	4	0.22033	0.32991	0.999997	6145	1	-0.91111	0.028677	0.073526	0.96833	1429	3	-0.91111
RPRM	4	0.93505	0.93493	0.999997	17812	0	-3.4651	0.028677	0.073526	0.96833	1430	3	-3.4651
NOP58	4	0.9084	0.90814	0.999997	17290	0	-1.7232	0.028677	0.073526	0.96833	1431	3	-1.7232
GPAT2	4	0.96999	0.96993	0.999997	18483	0	1.7402	0.02868	0.073531	0.96833	1432	2	1.7402
KRTAP2-1	4	0.022387	0.056536	0.941801	1104	2	-0.89386	0.02873	0.07363	0.96833	1433	1	-0.89386
RRAGA	4	0.047951	0.10388	0.951282	2063	2	0.67382	0.028758	0.073703	0.96833	1434	2	0.67382
PRB2	4	0.62253	0.62222	0.999997	11812	1	-0.91384	0.028789	0.073775	0.96833	1435	3	-0.91384
CLDN11	4	0.67455	0.67398	0.999997	12758	0	0.67253	0.028832	0.073864	0.96833	1436	2	0.67253
OR2B6	4	0.021264	0.053993	0.941801	1048	1	-2.4498	0.028884	0.073966	0.96833	1437	1	-2.4498
PDCD1	3	0.86627	0.86631	0.999997	16434	0	1.2082	0.028899	0.071743	0.96833	1438	2	1.2082
CNTROB	4	0.3137	0.38515	0.999997	7175	1	0.70682	0.028931	0.074069	0.96833	1439	2	0.70682
BAIAP3	4	0.80887	0.80847	0.999997	15369	0	1.0746	0.028986	0.074192	0.96833	1440	2	1.0746
ZNF221	4	0.96492	0.96488	0.999997	18394	0	1.8371	0.029025	0.074264	0.96833	1441	3	1.8371
UBE2S	4	0.16515	0.26032	0.999997	4906	1	-1.0559	0.029066	0.07435	0.96833	1442	3	-1.0559
SLC6A14	4	0.60748	0.6077	0.999997	11552	1	-0.47142	0.029089	0.074399	0.96833	1443	1	-0.47142
HIST1H4L	4	0.81836	0.81789	0.999997	15566	0	-1.1499	0.02914	0.074507	0.96833	1444	3	-1.1499
TIA1	4	0.94187	0.94179	0.999997	17936	0	1.318	0.029143	0.074511	0.96833	1445	3	1.318
MRPL39	4	0.72245	0.72189	0.999997	13681	0	1.1143	0.029163	0.074554	0.96833	1446	2	1.1143
NMBR	4	0.72064	0.72007	0.999997	13647	0	0.97156	0.029192	0.074617	0.96833	1447	2	0.97156
OR2B3	4	0.91873	0.91855	0.999997	17488	0	1.368	0.029235	0.074713	0.96833	1448	3	1.368
SLC51A	4	0.90316	0.90282	0.999997	17177	0	1.4481	0.029235	0.074713	0.96833	1449	3	1.4481
SLC26A9	4	0.61547	0.61532	0.999997	11693	1	1.5321	0.029243	0.074724	0.96833	1450	3	1.5321
TP53TG3C	4	0.49198	0.50895	0.999997	9615	1	-2.8415	0.029256	0.07475	0.96833	1451	3	-2.8415
YDJC	4	0.96708	0.96702	0.999997	18428	0	1.7885	0.029292	0.074818	0.96833	1452	3	1.7885
CRYGB	4	0.75725	0.75684	0.999997	14350	0	-0.27336	0.029294	0.074823	0.96833	1453	2	-0.27336
ATG10	4	0.036105	0.087097	0.941801	1747	2	-0.59523	0.029346	0.074943	0.96833	1454	1	-0.59523
MTERF1	4	0.45433	0.48044	0.999997	9025	1	-1.818	0.029382	0.075013	0.96833	1455	3	-1.818
LEPR	4	0.6862	0.68562	0.999997	12975	0	-0.66106	0.029382	0.075013	0.96833	1456	3	-0.66106
CXCR5	4	0.32136	0.38986	0.999997	7256	1	1.6156	0.029397	0.075043	0.96833	1457	3	1.6156
SLC23A2	4	0.71415	0.71346	0.999997	13518	0	0.78121	0.029448	0.075146	0.96833	1458	2	0.78121
CD53	4	0.77162	0.77125	0.999997	14628	0	1.8871	0.029471	0.075188	0.96833	1459	3	1.8871
TEX29	4	0.77401	0.77357	0.999997	14677	0	-0.98702	0.029488	0.075224	0.96833	1460	3	-0.98702
DLC1	4	0.48442	0.50317	0.999997	9504	1	-0.49489	0.029499	0.075249	0.96833	1461	1	-0.49489
ZNF251	4	0.56705	0.57072	0.999997	10855	1	1.0226	0.029526	0.075307	0.96833	1462	2	1.0226
DAZ2	4	0.96918	0.96911	0.999997	18474	0	1.4155	0.029528	0.075312	0.96833	1463	3	1.4155
ORMDL1	4	0.097348	0.17071	0.984832	3301	1	-1.8494	0.029551	0.075367	0.96833	1464	2	-1.8494
C5orf30	4	0.98774	0.98776	0.999997	18796	0	1.3704	0.029589	0.07544	0.96833	1465	3	1.3704
HSPE1-MOB4	4	0.34236	0.4032	0.999997	7515	1	-1.3326	0.029602	0.075467	0.96833	1466	2	-1.3326
ABCA13	4	0.63334	0.63289	0.999997	12008	1	0.69249	0.029653	0.075588	0.96833	1467	2	0.69249
APBB1IP	4	0.95272	0.9526	0.999997	18138	0	1.6633	0.029661	0.075606	0.96833	1468	2	1.6633
CCDC40	4	0.56649	0.57024	0.999997	10840	1	1.3115	0.029666	0.075612	0.96833	1469	3	1.3115
C21orf33	4	0.07	0.13403	0.975604	2600	1	1.8408	0.02968	0.075643	0.96833	1470	3	1.8408
CBWD1	2	0.90722	0.90699	0.999997	17263	0	2.862	0.0297	0.054417	0.96833	1471	1	2.862
DBP	4	0.61981	0.61958	0.999997	11770	1	0.31191	0.02974	0.075772	0.96833	1472	3	0.31191
HHLA2	4	0.89634	0.89604	0.999997	17044	0	1.5119	0.02974	0.075772	0.96833	1473	3	1.5119
NMNAT2	4	0.54776	0.55395	0.999997	10523	1	0.0060957	0.029807	0.075919	0.96833	1474	2	0.0060957
KCNE2	4	0.19254	0.29621	0.999997	5555	2	1.0252	0.02981	0.075927	0.96833	1475	2	1.0252
NOVA2	4	0.056811	0.116	0.958894	2288	2	0.16283	0.029859	0.076024	0.96833	1476	2	0.16283
NOL6	4	0.82098	0.8205	0.999997	15612	0	1.3028	0.02986	0.076029	0.96833	1477	3	1.3028
NACA2	4	0.97421	0.97413	0.999997	18563	0	1.3675	0.029876	0.076059	0.96833	1478	3	1.3675
DCTD	4	0.67108	0.67055	0.999997	12698	0	0.86592	0.02991	0.076141	0.96833	1479	2	0.86592
GALR3	4	0.049204	0.10554	0.951282	2093	1	1.6509	0.029956	0.076229	0.96833	1480	3	1.6509
ECT2L	4	0.46608	0.48915	0.999997	9220	1	1.2963	0.029956	0.076229	0.96833	1481	2	1.2963
STAT4	4	0.64915	0.6486	0.999997	12306	0	1.6064	0.02997	0.076258	0.96833	1482	3	1.6064
FAM63A	4	0.97471	0.97466	0.999997	18571	0	-0.96752	0.029994	0.076305	0.96833	1483	3	-0.96752
TH	4	0.73408	0.73361	0.999997	13907	0	-2.4129	0.030064	0.076454	0.96833	1484	1	-2.4129
RIPPLY3	4	0.89634	0.89604	0.999997	17043	0	1.3488	0.030086	0.076494	0.96833	1485	2	1.3488
FAHD2A	4	0.94291	0.94281	0.999997	17951	0	1.7675	0.030121	0.076576	0.96833	1486	3	1.7675
ARL5B	4	0.99115	0.9912	0.999997	18872	0	-1.0559	0.030128	0.07659	0.96833	1487	3	-1.0559
SLC15A4	4	0.92251	0.92235	0.999997	17563	0	0.7577	0.030128	0.07659	0.96833	1488	3	0.7577
CIAPIN1	4	0.23863	0.34033	0.999997	6334	1	0.18044	0.030128	0.07659	0.96833	1489	3	0.18044
ANXA1	4	0.76433	0.76395	0.999997	14486	0	1.3764	0.030207	0.076769	0.96833	1490	2	1.3764
CCNT2	4	0.30281	0.37834	0.999997	7046	1	-0.24141	0.030218	0.076794	0.96833	1491	1	-0.24141
ICOS	4	0.6548	0.65419	0.999997	12395	0	-1.362	0.030269	0.076896	0.96833	1492	2	-1.362
FBXL3	4	0.71023	0.70955	0.999997	13447	0	0.28706	0.03032	0.076993	0.96833	1493	1	0.28706
ZNF365	4	0.96389	0.96385	0.999997	18373	0	1.834	0.030323	0.076997	0.96833	1494	3	1.834
HCAR1	4	0.9362	0.93611	0.999997	17840	0	1.5484	0.030363	0.077093	0.96833	1495	2	1.5484
ACP2	4	0.10377	0.17921	0.986522	3465	1	1.2882	0.030398	0.077167	0.96833	1496	2	1.2882
PRSS16	4	0.060947	0.1216	0.964766	2389	1	1.4674	0.030454	0.077277	0.96833	1497	2	1.4674
ACTL10	4	0.98911	0.98916	0.999997	18831	0	1.7835	0.030494	0.077358	0.96833	1498	3	1.7835
BBS4	4	0.90579	0.90548	0.999997	17232	0	1.2305	0.030519	0.077416	0.96833	1499	3	1.2305
FLCN	4	0.50235	0.517	0.999997	9792	1	0.064428	0.030519	0.077416	0.96833	1500	2	0.064428
TMEM41A	4	0.76844	0.76804	0.999997	14554	0	0.4393	0.030525	0.077432	0.96833	1501	3	0.4393
KRTAP5-6	4	0.94139	0.94132	0.999997	17928	0	1.8339	0.030537	0.077455	0.96833	1502	3	1.8339
TGFB1	4	0.083921	0.15282	0.975604	2961	2	0.010608	0.030577	0.077526	0.96833	1503	2	0.010608
PHPT1	4	0.25345	0.34893	0.999997	6474	1	0.69595	0.030595	0.077569	0.96833	1504	3	0.69595
PPM1L	4	0.51545	0.52737	0.999997	10004	1	1.8965	0.030597	0.077571	0.96833	1505	3	1.8965
CHIA	4	0.57713	0.57968	0.999997	11011	1	1.8568	0.030641	0.07767	0.96833	1506	3	1.8568
DPCD	4	0.11809	0.19817	0.999997	3781	2	0.26392	0.030679	0.077757	0.96833	1507	2	0.26392
VCY	4	0.8157	0.81531	0.999997	15509	0	1.4468	0.030686	0.077778	0.96833	1508	2	1.4468
LTA4H	4	0.0017567	0.0063404	0.866615	133	1	-0.81174	0.030727	0.07786	0.96833	1509	3	-0.81174
PRPSAP2	4	0.98882	0.98887	0.999997	18823	0	1.663	0.030757	0.077923	0.96833	1510	2	1.663
MZT2A	4	0.2592	0.35228	0.999997	6541	1	0.33182	0.030782	0.077973	0.96833	1511	1	0.33182
GOLGA8H	3	0.37309	0.38813	0.999997	7922	1	-2.7471	0.030828	0.074545	0.96833	1512	1	-2.7471
DCC	4	0.677	0.6764	0.999997	12795	0	0.32844	0.030833	0.078087	0.96833	1513	2	0.32844
NABP1	4	0.98565	0.98565	0.999997	18760	0	1.8086	0.030879	0.078198	0.96833	1514	3	1.8086
C3orf56	4	0.084917	0.15413	0.975604	2997	1	0.14001	0.030884	0.078208	0.96833	1515	1	0.14001
RHBDL1	4	0.75215	0.75179	0.999997	14270	0	1.2973	0.0309	0.078237	0.96833	1516	2	1.2973
SPRYD7	4	0.6506	0.65003	0.999997	12333	0	1.0748	0.03092	0.078292	0.96833	1517	2	1.0748
RFXANK	4	0.63094	0.63051	0.999997	11960	1	1.3385	0.030935	0.078325	0.96833	1518	2	1.3385
FAM198A	4	0.09136	0.16273	0.97768	3168	2	-0.93455	0.030935	0.078325	0.96833	1519	2	-0.93455
FOXO1	4	0.95909	0.959	0.999997	18273	0	1.8336	0.030961	0.078387	0.96833	1520	3	1.8336
NPIPA8	4	0.33539	0.39878	0.999997	7429	1	-1.0996	0.030981	0.078423	0.96833	1521	2	-1.0996
SLC19A3	4	0.88442	0.88401	0.999997	16776	0	-1.3815	0.030987	0.078434	0.96833	1522	3	-1.3815
LIMCH1	3	0.89079	0.89087	0.999997	16919	0	1.9125	0.031005	0.074808	0.96833	1523	2	1.9125
KBTBD2	4	0.70887	0.70819	0.999997	13420	0	0.4275	0.031013	0.078496	0.96833	1524	3	0.4275
NBAS	2	0.96898	0.96891	0.999997	18465	0	1.8919	0.031022	0.056662	0.96833	1525	2	1.8919
ADCY2	4	0.17244	0.26989	0.999997	5092	2	0.2526	0.031038	0.078546	0.96833	1526	2	0.2526
ANGPT2	4	0.84899	0.84841	0.999997	16143	0	1.2958	0.031073	0.078622	0.96833	1527	2	1.2958
KCNJ5	4	0.16639	0.26192	0.999997	4940	1	1.0349	0.031089	0.078663	0.96833	1528	2	1.0349
HABP2	4	0.70977	0.7091	0.999997	13436	0	1.6386	0.031136	0.07877	0.96833	1529	3	1.6386
BPIFB1	4	0.23653	0.3391	0.999997	6316	1	1.5011	0.031136	0.07877	0.96833	1530	3	1.5011
RBM47	4	0.30449	0.37938	0.999997	7061	1	-0.061474	0.03114	0.078786	0.96833	1531	1	-0.061474
SLC22A24	4	0.0038513	0.012371	0.877816	265	2	0.25244	0.031192	0.078893	0.96833	1532	2	0.25244
PPM1K	4	0.085726	0.1552	0.975604	3019	1	1.4562	0.031195	0.078901	0.96833	1533	2	1.4562
TBCB	4	0.99031	0.99034	0.999997	18851	0	-3.1563	0.031213	0.078933	0.96833	1534	3	-3.1563
C4orf36	4	0.73408	0.73361	0.999997	13896	0	-1.107	0.031213	0.078933	0.96833	1535	3	-1.107
STARD10	4	0.20222	0.30882	0.999997	5787	1	-0.0099409	0.03124	0.078991	0.96833	1536	3	-0.0099409
KDM7A	4	0.22442	0.33223	0.999997	6187	1	0.64894	0.031294	0.079098	0.96833	1537	2	0.64894
DUPD1	4	0.36359	0.41715	0.999997	7794	1	0.83614	0.031328	0.079181	0.96833	1538	2	0.83614
TMEM147	4	0.88677	0.88643	0.999997	16836	0	-3.7516	0.031345	0.079221	0.96833	1539	2	-3.7516
DTX1	3	0.72479	0.72496	0.999997	13728	0	-4.9223	0.031367	0.07533	0.96833	1540	1	-4.9223
HDAC10	4	0.67155	0.671	0.999997	12701	0	0.24838	0.031397	0.079324	0.96833	1541	1	0.24838
EZH2	4	0.71	0.70933	0.999997	13439	0	0.48898	0.031397	0.079325	0.96833	1542	3	0.48898
ABCB4	4	0.70524	0.70456	0.999997	13357	0	0.96365	0.031397	0.079325	0.96833	1543	3	0.96365
DDX21	4	0.77581	0.77537	0.999997	14711	0	-3.1318	0.031397	0.079325	0.96833	1544	3	-3.1318
RINT1	4	0.95617	0.95611	0.999997	18208	0	1.4062	0.031397	0.079325	0.96833	1545	3	1.4062
HIC2	4	0.42071	0.45618	0.999997	8556	1	1.5845	0.031461	0.079465	0.96833	1546	2	1.5845
HEXDC	4	0.16132	0.25528	0.999997	4816	1	1.7649	0.031481	0.079517	0.96833	1547	3	1.7649
GPR18	4	0.13039	0.21452	0.999997	4059	1	-0.61341	0.031499	0.079559	0.96833	1548	1	-0.61341
MKL2	4	0.2229	0.33139	0.999997	6170	1	-0.30168	0.03155	0.079661	0.96833	1549	1	-0.30168
HS2ST1	4	0.96966	0.96961	0.999997	18478	0	1.3429	0.031554	0.079667	0.96833	1550	3	1.3429
NCF1	3	0.62575	0.62602	0.999997	11856	0	-0.38046	0.03156	0.075614	0.96833	1551	2	-0.38046
SVIP	4	0.44056	0.47045	0.999997	8827	1	1.6072	0.031594	0.079748	0.96833	1552	2	1.6072
FGF6	4	0.037912	0.090264	0.946884	1802	1	0.37266	0.031601	0.07976	0.96833	1553	1	0.37266
ZSCAN12	4	0.64294	0.64245	0.999997	12198	0	1.8088	0.031635	0.079824	0.96833	1554	3	1.8088
DHX16	4	0.04437	0.099105	0.951282	1962	2	-0.91772	0.031704	0.079966	0.96833	1555	1	-0.91772
SET	3	0.40749	0.41711	0.999997	8374	1	-2.309	0.031714	0.075846	0.96833	1556	1	-2.309
OR5L1	4	0.36442	0.41768	0.999997	7806	1	-1.2599	0.031728	0.080021	0.96833	1557	2	-1.2599
POU3F1	4	0.86897	0.86854	0.999997	16480	0	-1.466	0.031755	0.080079	0.96833	1558	2	-1.466
CAMK4	4	0.61488	0.61475	0.999997	11684	1	-0.037165	0.031806	0.080181	0.96833	1559	1	-0.037165
ABHD15	3	0.9558	0.95611	0.999997	18196	0	2.0946	0.031823	0.075996	0.96833	1560	2	2.0946
SETD6	4	0.12437	0.20652	0.999997	3927	1	1.2569	0.031858	0.080284	0.96833	1561	2	1.2569
KLHL42	4	0.36916	0.42085	0.999997	7867	1	0.13579	0.031862	0.080289	0.96833	1562	3	0.13579
AWAT1	4	0.95605	0.95597	0.999997	18205	0	1.5517	0.031872	0.080305	0.96833	1563	2	1.5517
TMEM100	4	0.96311	0.96304	0.999997	18350	0	0.64911	0.031909	0.08038	0.96833	1564	2	0.64911
SLC45A3	4	0.044573	0.099373	0.951282	1967	2	-0.03092	0.03196	0.080492	0.96833	1565	2	-0.03092
PTK6	4	0.46806	0.49064	0.999997	9256	1	-0.13408	0.032068	0.080706	0.96833	1566	2	-0.13408
KIF2B	4	0.96744	0.96739	0.999997	18438	0	1.2521	0.032093	0.080759	0.96833	1567	3	1.2521
ZNF227	4	0.4254	0.45949	0.999997	8620	1	0.48987	0.032114	0.080798	0.96833	1568	2	0.48987
FOXQ1	4	0.91601	0.9158	0.999997	17430	0	1.3763	0.032114	0.080799	0.96833	1569	2	1.3763
TMEM167A	4	0.78818	0.78776	0.999997	14948	0	-1.1161	0.03216	0.080896	0.96833	1570	3	-1.1161
RGS7	4	0.97955	0.9796	0.999997	18658	0	1.7864	0.032161	0.080899	0.96833	1571	3	1.7864
SGSH	4	0.94852	0.94848	0.999997	18055	0	0.44758	0.032165	0.08091	0.96833	1572	1	0.44758
ABCF2	4	0.95982	0.95973	0.999997	18285	0	0.53272	0.032216	0.081024	0.96833	1573	1	0.53272
CENPF	4	0.52135	0.53217	0.999997	10096	1	1.1937	0.032296	0.081203	0.96833	1574	2	1.1937
MMP3	4	0.25778	0.35143	0.999997	6525	1	0.22196	0.032308	0.081232	0.96833	1575	3	0.22196
GINS1	4	0.70708	0.70644	0.999997	13391	0	-1.0009	0.032308	0.081232	0.96833	1576	3	-1.0009
OAS3	4	0.21577	0.32658	0.999997	6092	1	-0.9055	0.032308	0.081232	0.96833	1577	3	-0.9055
FREM2	4	0.10099	0.17554	0.984973	3383	1	-3.2005	0.032308	0.081232	0.96833	1578	3	-3.2005
REG3A	4	0.74731	0.74688	0.999997	14165	0	0.80057	0.032318	0.081256	0.96833	1579	2	0.80057
GABRA1	4	0.97029	0.97022	0.999997	18487	0	1.7806	0.032465	0.081565	0.96833	1580	3	1.7806
LEPROT	4	0.46806	0.49064	0.999997	9252	1	-0.77827	0.032472	0.081581	0.96833	1581	2	-0.77827
STARD8	4	0.81161	0.8112	0.999997	15415	0	1.6969	0.032513	0.081659	0.96833	1582	3	1.6969
STAT5A	4	0.4287	0.46187	0.999997	8666	1	1.7224	0.03254	0.081716	0.96833	1583	3	1.7224
DCSTAMP	4	0.71186	0.71118	0.999997	13474	0	1.4445	0.032561	0.081765	0.96833	1584	3	1.4445
SCGB1A1	4	0.98446	0.98447	0.999997	18733	0	1.6678	0.032659	0.081966	0.96833	1585	2	1.6678
ASIC3	4	0.2229	0.33139	0.999997	6168	1	1.1197	0.032691	0.08203	0.96833	1586	2	1.1197
STON1-GTF2A1L	4	0.9853	0.9853	0.999997	18751	0	0.99176	0.032716	0.08208	0.96833	1587	3	0.99176
RNF207	4	0.10914	0.1865	0.99322	3585	2	0.78406	0.032728	0.082106	0.96833	1588	2	0.78406
ITGB8	4	0.92582	0.92563	0.999997	17630	0	0.73343	0.032755	0.082162	0.96833	1589	3	0.73343
SLC26A2	4	0.20754	0.31578	0.999997	5906	2	-0.9234	0.032779	0.082221	0.96833	1590	1	-0.9234
KRTAP4-3	4	0.22574	0.33296	0.999997	6200	1	0.41433	0.03283	0.082323	0.96833	1591	2	0.41433
RBM44	4	0.97255	0.9725	0.999997	18530	0	1.5476	0.032877	0.082423	0.96833	1592	3	1.5476
ADAM7	4	0.91932	0.91914	0.999997	17502	0	1.652	0.032877	0.082423	0.96833	1593	3	1.652
PSMG4	4	0.88489	0.88447	0.999997	16787	0	1.856	0.032914	0.082512	0.96833	1594	3	1.856
ARMC8	4	0.89317	0.89284	0.999997	16973	0	1.2865	0.032933	0.082556	0.96833	1595	3	1.2865
VNN2	4	0.83416	0.83355	0.999997	15860	0	0.47845	0.032984	0.082665	0.96833	1596	2	0.47845
FAM168A	4	0.77888	0.77842	0.999997	14763	0	1.4103	0.032984	0.082666	0.96833	1597	3	1.4103
IL17RB	4	0.87602	0.87557	0.999997	16625	0	1.6398	0.03303	0.082755	0.96833	1598	3	1.6398
DNAH7	4	0.71868	0.71805	0.999997	13610	0	0.52835	0.033035	0.082763	0.96833	1599	1	0.52835
INSM1	4	0.94041	0.94035	0.999997	17907	0	1.2954	0.033077	0.082855	0.96833	1600	2	1.2954
CHMP3	4	0.21406	0.32438	0.999997	6048	2	-0.10355	0.033137	0.082986	0.96833	1601	1	-0.10355
TREM1	3	0.34542	0.36555	0.999997	7562	1	1.8763	0.033138	0.077932	0.96833	1602	2	1.8763
SEC14L2	4	0.68512	0.68456	0.999997	12950	0	1.2889	0.033177	0.083056	0.96833	1603	2	1.2889
PLBD1	4	0.028015	0.069212	0.941801	1362	3	-0.99031	0.033188	0.083085	0.96833	1604	1	-0.99031
ALG11	4	0.9796	0.97966	0.999997	18662	0	-1.1751	0.033192	0.083092	0.96833	1605	3	-1.1751
GNG4	4	0.90712	0.90689	0.999997	17261	0	0.89194	0.03324	0.083186	0.96833	1606	2	0.89194
HOXA13	4	0.87763	0.87718	0.999997	16650	0	0.61423	0.033291	0.083316	0.96833	1607	2	0.61423
PSMC5	3	0.48754	0.48892	0.999997	9549	1	-2.787	0.033337	0.078209	0.96833	1608	2	-2.787
PTPN23	4	0.23863	0.34033	0.999997	6336	1	0.65483	0.03335	0.083441	0.96833	1609	2	0.65483
SUCO	4	0.93124	0.93102	0.999997	17734	0	1.2755	0.033386	0.083533	0.96833	1610	3	1.2755
ARR3	4	0.39473	0.43817	0.999997	8210	1	1.6428	0.033413	0.08358	0.96833	1611	2	1.6428
CYP2D6	4	0.15194	0.24299	0.999997	4588	2	0.50208	0.033444	0.083664	0.96833	1612	2	0.50208
GSTA4	4	0.4772	0.4976	0.999997	9394	1	1.3491	0.033466	0.083711	0.96833	1613	2	1.3491
EGR4	4	0.50235	0.517	0.999997	9796	1	1.5702	0.033481	0.083746	0.96833	1614	2	1.5702
LOC100505841	4	0.76844	0.76804	0.999997	14569	0	0.33656	0.033495	0.083775	0.96833	1615	2	0.33656
C2orf69	4	0.83575	0.83511	0.999997	15884	0	1.2581	0.033497	0.083783	0.96833	1616	2	1.2581
CD48	4	0.76069	0.7603	0.999997	14413	0	1.5952	0.033546	0.083881	0.96833	1617	3	1.5952
B3GALT2	4	0.87475	0.8743	0.999997	16597	0	1.2673	0.033575	0.083932	0.96833	1618	3	1.2673
LOXL1	4	0.34793	0.40676	0.999997	7580	1	1.2139	0.033581	0.083949	0.96833	1619	2	1.2139
RMND5A	4	0.97783	0.97788	0.999997	18630	0	0.91269	0.033598	0.083981	0.96833	1620	3	0.91269
UCK1	4	0.96653	0.96648	0.999997	18414	0	1.4549	0.033608	0.084004	0.96833	1621	2	1.4549
C2orf68	4	0.27384	0.36086	0.999997	6714	1	-0.82978	0.033649	0.08409	0.96833	1622	2	-0.82978
TMEM14B	4	0.95379	0.95367	0.999997	18155	0	1.7548	0.033698	0.084195	0.96833	1623	3	1.7548
SRSF6	4	0.98013	0.98018	0.999997	18672	0	-1.2941	0.0337	0.084198	0.96833	1624	3	-1.2941
MPPED1	4	0.034952	0.084585	0.941801	1688	1	1.3425	0.033716	0.084223	0.96833	1625	3	1.3425
PCDHGA10	4	0.96667	0.96662	0.999997	18419	0	1.7381	0.033761	0.084317	0.96833	1626	3	1.7381
ZNF256	4	0.9844	0.98441	0.999997	18730	0	1.2063	0.033762	0.084321	0.96833	1627	3	1.2063
DENND5A	4	0.89317	0.89284	0.999997	16971	0	1.408	0.033819	0.084446	0.96833	1628	2	1.408
CAMKV	4	0.53865	0.54634	0.999997	10375	1	1.4379	0.033828	0.084463	0.96833	1629	3	1.4379
SURF1	3	0.81816	0.81816	0.999997	15556	0	2.0137	0.033877	0.079006	0.96833	1630	2	2.0137
FCN1	4	0.28102	0.36516	0.999997	6790	1	-0.30146	0.033905	0.084623	0.96833	1631	1	-0.30146
OR8G5	4	0.55415	0.55948	0.999997	10625	1	1.774	0.03392	0.084653	0.96833	1632	3	1.774
CHD8	4	0.98657	0.98656	0.999997	18779	0	0.98596	0.03392	0.084653	0.96833	1633	3	0.98596
NUDT10	4	0.36157	0.41581	0.999997	7762	1	1.7156	0.033941	0.084706	0.96833	1634	3	1.7156
C10orf76	4	0.92191	0.92172	0.999997	17546	0	0.67899	0.033946	0.084718	0.96833	1635	3	0.67899
THAP11	4	0.86855	0.86811	0.999997	16470	0	1.713	0.033951	0.084726	0.96833	1636	3	1.713
ZNF705B	4	0.98366	0.98367	0.999997	18721	0	1.3982	0.033966	0.084752	0.96833	1637	3	1.3982
HBA1	4	0.95116	0.95108	0.999997	18108	0	1.746	0.033978	0.084774	0.96833	1638	3	1.746
DPCR1	4	0.92017	0.91997	0.999997	17515	0	1.4502	0.034004	0.084835	0.96833	1639	2	1.4502
TTLL2	4	0.0075313	0.021489	0.898429	451	3	-0.97449	0.034007	0.08484	0.96833	1640	1	-0.97449
ECEL1	4	0.13077	0.21501	0.999997	4070	1	1.3087	0.034042	0.084924	0.96833	1641	2	1.3087
TNNI2	4	0.7165	0.71583	0.999997	13560	0	-1.3774	0.034058	0.084963	0.96833	1642	2	-1.3774
LUM	4	0.60599	0.60629	0.999997	11526	1	1.7396	0.034089	0.085036	0.96833	1643	3	1.7396
TAPBPL	4	0.92258	0.92242	0.999997	17565	0	0.70798	0.034094	0.085045	0.96833	1644	3	0.70798
ZAR1	4	0.97852	0.97856	0.999997	18642	0	-1.2402	0.034094	0.085045	0.96833	1645	3	-1.2402
ASAH2B	4	0.98466	0.98467	0.999997	18737	0	-0.74957	0.034094	0.085045	0.96833	1646	3	-0.74957
ARHGAP21	4	0.34523	0.40507	0.999997	7554	1	1.1057	0.034109	0.085084	0.96833	1647	2	1.1057
ASCC2	4	0.51879	0.53007	0.999997	10056	1	1.7535	0.034121	0.085107	0.96833	1648	3	1.7535
TBX10	3	0.60907	0.6094	0.999997	11585	0	-2.9126	0.034202	0.079491	0.96833	1649	2	-2.9126
ARHGDIG	4	0.90489	0.90455	0.999997	17214	0	1.4291	0.034204	0.085288	0.96833	1650	3	1.4291
THEMIS	4	0.82098	0.8205	0.999997	15616	0	1.193	0.034206	0.085293	0.96833	1651	2	1.193
GLB1L3	4	0.0030139	0.010231	0.866615	217	1	1.0424	0.034211	0.085301	0.96833	1652	2	1.0424
OLFM2	4	0.77997	0.77953	0.999997	14786	0	0.49526	0.034242	0.085369	0.96833	1653	3	0.49526
CAND1	4	0.90666	0.90639	0.999997	17245	0	1.4448	0.034294	0.085467	0.96833	1654	3	1.4448
C9orf117	4	0.35073	0.40864	0.999997	7620	1	1.2229	0.034365	0.085629	0.96833	1655	2	1.2229
UPP2	4	0.58256	0.5846	0.999997	11099	1	0.25228	0.034413	0.085733	0.96833	1656	3	0.25228
BBC3	4	0.62807	0.62768	0.999997	11905	1	0.92324	0.034416	0.085738	0.96833	1657	2	0.92324
USP17L11	4	0.59656	0.59749	0.999997	11346	1	1.3004	0.034446	0.0858	0.96833	1658	2	1.3004
TAS2R30	4	0.76339	0.76304	0.999997	14461	0	1.1572	0.034472	0.085851	0.96833	1659	2	1.1572
FUT1	4	0.97904	0.97909	0.999997	18649	0	1.7032	0.034483	0.085874	0.96833	1660	3	1.7032
PLEKHA7	4	0.33449	0.39821	0.999997	7413	1	-1.015	0.034501	0.085907	0.96833	1661	3	-1.015
CIDEA	4	0.33586	0.39906	0.999997	7431	1	1.5311	0.034531	0.085962	0.96833	1662	2	1.5311
NLGN4Y	4	0.18974	0.29252	0.999997	5487	2	-0.27443	0.034569	0.08604	0.96833	1663	1	-0.27443
OR4C45	4	0.1061	0.18236	0.988834	3520	2	-0.53409	0.03462	0.086136	0.96833	1664	1	-0.53409
OR4A15	4	0.87344	0.87303	0.999997	16568	0	1.6406	0.034632	0.086156	0.96833	1665	2	1.6406
PRAMEF19	4	0.79135	0.79092	0.999997	15016	0	1.3205	0.03467	0.086233	0.96833	1666	3	1.3205
TP53INP1	4	0.89288	0.89255	0.999997	16966	0	0.3904	0.034671	0.086234	0.96833	1667	1	0.3904
RP1	4	0.62887	0.62848	0.999997	11922	1	1.5253	0.034685	0.086262	0.96833	1668	3	1.5253
FPR2	4	0.91167	0.91149	0.999997	17353	0	1.6105	0.034761	0.086422	0.96833	1669	2	1.6105
RAB33B	4	0.67237	0.67184	0.999997	12714	0	-1.4373	0.034774	0.086445	0.96833	1670	2	-1.4373
MON1B	4	0.6686	0.6681	0.999997	12648	0	1.0268	0.034825	0.086546	0.96833	1671	2	1.0268
MAS1L	4	0.33869	0.40089	0.999997	7471	1	0.48893	0.034876	0.08667	0.96833	1672	1	0.48893
ARSF	4	0.84047	0.83976	0.999997	15974	0	1.3765	0.034889	0.086701	0.96833	1673	2	1.3765
MRTO4	4	0.93343	0.93325	0.999997	17782	0	0.76341	0.034919	0.086761	0.96833	1674	3	0.76341
MUL1	4	0.2772	0.36284	0.999997	6746	1	0.1417	0.034919	0.086761	0.96833	1675	3	0.1417
OIP5	4	0.79453	0.79413	0.999997	15079	0	1.0835	0.034919	0.086761	0.96833	1676	3	1.0835
ADGRG2	4	0.04114	0.094676	0.950224	1885	2	-0.65146	0.034978	0.086869	0.96833	1677	1	-0.65146
FAM205A	4	0.22403	0.33202	0.999997	6185	1	-3.0839	0.035063	0.087055	0.96833	1678	3	-3.0839
HSD17B3	4	0.85457	0.85403	0.999997	16221	0	1.5541	0.035093	0.087116	0.96833	1679	3	1.5541
CLDN9	4	0.49426	0.51069	0.999997	9660	1	1.4141	0.035093	0.087116	0.96833	1680	2	1.4141
GABRG3	4	0.85481	0.85429	0.999997	16222	0	-0.83383	0.035134	0.0872	0.96833	1681	3	-0.83383
CDC42BPB	4	0.51413	0.52625	0.999997	9982	1	1.586	0.035134	0.0872	0.96833	1682	3	1.586
LDHC	4	0.056233	0.11519	0.958894	2269	1	1.378	0.035169	0.087275	0.96833	1683	2	1.378
DLAT	4	0.34195	0.40297	0.999997	7513	1	1.2756	0.035179	0.087297	0.96833	1684	2	1.2756
SECTM1	4	0.43012	0.46292	0.999997	8680	1	0.23657	0.035182	0.087299	0.96833	1685	2	0.23657
PSMB6	4	0.5812	0.58336	0.999997	11084	1	1.4264	0.035217	0.087388	0.96833	1686	2	1.4264
CPSF3L	4	0.99074	0.99079	0.999997	18867	0	1.3427	0.035229	0.087419	0.96833	1687	3	1.3427
RNF180	4	0.90678	0.90651	0.999997	17251	0	1.8335	0.035271	0.087498	0.96833	1688	3	1.8335
C8orf4	4	0.77747	0.77703	0.999997	14740	0	1.5128	0.035294	0.087551	0.96833	1689	3	1.5128
SHCBP1L	4	0.68845	0.68784	0.999997	13024	0	-1.8417	0.035335	0.087636	0.96833	1690	2	-1.8417
GCNT7	4	0.82706	0.82649	0.999997	15720	0	1.273	0.035376	0.087732	0.96833	1691	3	1.273
HDAC5	4	0.66125	0.66065	0.999997	12510	0	0.82047	0.035387	0.087753	0.96833	1692	2	0.82047
EIF3D	4	0.86178	0.86136	0.999997	16354	0	1.1706	0.035427	0.08783	0.96833	1693	2	1.1706
ADGRV1	4	0.50692	0.52059	0.999997	9866	1	0.7811	0.035438	0.087852	0.96833	1694	2	0.7811
IVNS1ABP	4	0.76496	0.76459	0.999997	14496	0	1.267	0.035439	0.087854	0.96833	1695	3	1.267
WHAMM	4	0.5171	0.52871	0.999997	10036	1	1.2647	0.035486	0.08795	0.96833	1696	3	1.2647
FUT5	4	0.50079	0.51579	0.999997	9775	1	-0.94378	0.035489	0.087951	0.96833	1697	2	-0.94378
SETD1A	3	0.85767	0.85768	0.999997	16270	0	1.6511	0.035599	0.081542	0.96833	1698	2	1.6511
ATP6V1A	4	0.84644	0.8458	0.999997	16088	0	1.5609	0.035626	0.08823	0.96833	1699	3	1.5609
PMAIP1	4	0.13211	0.21681	0.999997	4106	2	-3.4984	0.035642	0.088267	0.96833	1700	1	-3.4984
HMGCL	4	0.72593	0.72543	0.999997	13750	0	1.1739	0.035676	0.088333	0.96833	1701	2	1.1739
STON2	4	0.14289	0.23107	0.999997	4360	1	1.1041	0.035698	0.088373	0.96833	1702	2	1.1041
RPTN	4	0.69526	0.69463	0.999997	13149	0	-2.0418	0.035744	0.088467	0.96833	1703	2	-2.0418
PDPK1	4	0.78149	0.78105	0.999997	14818	0	-1.7878	0.035787	0.088556	0.96833	1704	3	-1.7878
RPSA	4	0.7707	0.77031	0.999997	14608	0	-1.6323	0.035787	0.088556	0.96833	1705	3	-1.6323
GAN	4	0.8199	0.81941	0.999997	15591	0	0.53747	0.035787	0.088556	0.96833	1706	3	0.53747
NUFIP2	4	0.89345	0.89313	0.999997	16974	0	-3.3038	0.035787	0.088556	0.96833	1707	3	-3.3038
PRUNE2	4	0.016116	0.042019	0.941801	823	1	-2.85	0.035787	0.088556	0.96833	1708	3	-2.85
ALG12	4	0.44509	0.47372	0.999997	8888	1	0.69139	0.035838	0.08866	0.96833	1709	2	0.69139
HIST4H4	4	0.0081917	0.023061	0.911801	481	2	-0.82698	0.035897	0.088791	0.96833	1710	1	-0.82698
IDUA	4	0.17889	0.2783	0.999997	5237	1	1.6218	0.03598	0.088973	0.96833	1711	2	1.6218
OR12D2	4	0.79714	0.79675	0.999997	15130	0	1.481	0.035996	0.089007	0.96833	1712	2	1.481
CDK5R2	4	0.67324	0.6727	0.999997	12736	0	0.98419	0.035999	0.089015	0.96833	1713	2	0.98419
LOC100652758	4	0.88889	0.88854	0.999997	16883	0	-0.7846	0.036008	0.089027	0.96833	1714	3	-0.7846
GPR150	4	0.95653	0.95645	0.999997	18215	0	1.4481	0.036008	0.089027	0.96833	1715	3	1.4481
TSLP	4	0.90003	0.89967	0.999997	17116	0	1.8479	0.036034	0.089083	0.96833	1716	3	1.8479
MRPS14	4	0.4608	0.48525	0.999997	9113	1	-2.6639	0.03605	0.089117	0.96833	1717	1	-2.6639
B4GAT1	4	0.19606	0.30081	0.999997	5644	1	0.10116	0.036101	0.089225	0.96833	1718	2	0.10116
RSPO3	4	0.95735	0.95731	0.999997	18231	0	1.266	0.03611	0.089238	0.96833	1719	3	1.266
HMOX2	4	0.21172	0.32129	0.999997	5991	1	0.95941	0.036152	0.089321	0.96833	1720	2	0.95941
CGN	4	0.40092	0.44243	0.999997	8290	1	1.0191	0.036175	0.089372	0.96833	1721	2	1.0191
FLOT2	4	0.53593	0.54409	0.999997	10329	1	1.5209	0.036186	0.089402	0.96833	1722	2	1.5209
FIBP	4	0.69168	0.69108	0.999997	13081	0	1.6583	0.036191	0.089412	0.96833	1723	3	1.6583
FAM63B	4	0.15362	0.2452	0.999997	4630	1	1.5269	0.036191	0.089412	0.96833	1724	3	1.5269
HTR7	4	0.051965	0.10934	0.954522	2164	2	-1.145	0.036204	0.089445	0.96833	1725	1	-1.145
HRAS	4	0.42304	0.45784	0.999997	8588	1	1.6446	0.036208	0.089453	0.96833	1726	2	1.6446
FAM170B	4	0.88677	0.88643	0.999997	16832	0	0.98747	0.036255	0.089551	0.96833	1727	2	0.98747
PUS10	4	0.677	0.6764	0.999997	12809	0	1.5507	0.036257	0.089554	0.96833	1728	2	1.5507
LRRC2	4	0.35846	0.41371	0.999997	7727	1	1.4244	0.036275	0.089598	0.96833	1729	3	1.4244
OR4A5	4	0.14709	0.23663	0.999997	4465	1	0.57062	0.036306	0.08966	0.96833	1730	1	0.57062
MGAT3	4	0.86897	0.86854	0.999997	16479	0	1.353	0.03632	0.089691	0.96833	1731	3	1.353
IGF2BP3	4	0.97202	0.97198	0.999997	18521	0	1.4083	0.036359	0.089771	0.96833	1732	3	1.4083
FKBP14	4	0.68845	0.68784	0.999997	13016	0	0.97628	0.036408	0.089873	0.96833	1733	2	0.97628
BMP3	4	0.26526	0.35576	0.999997	6615	1	1.2917	0.036426	0.089921	0.96833	1734	2	1.2917
OTUD7B	4	0.066941	0.12983	0.975604	2522	2	-0.45745	0.036459	0.089994	0.96833	1735	1	-0.45745
MRM1	4	0.70187	0.7012	0.999997	13288	0	1.4572	0.036492	0.090072	0.96833	1736	2	1.4572
FAM129C	4	0.18455	0.28577	0.999997	5357	1	0.8447	0.03651	0.090108	0.96833	1737	1	0.8447
CDK1	4	0.93162	0.93139	0.999997	17741	0	-1.0641	0.036558	0.090216	0.96833	1738	2	-1.0641
UGT1A1	4	0.02275	0.057375	0.941801	1118	2	-0.35439	0.036561	0.090223	0.96833	1739	1	-0.35439
PPIL1	4	0.077308	0.14393	0.975604	2792	1	1.3448	0.036586	0.090277	0.96833	1740	3	1.3448
NRIP1	4	0.62577	0.62543	0.999997	11863	1	1.5701	0.036604	0.09032	0.96833	1741	3	1.5701
ART1	3	0.82019	0.82024	0.999997	15597	0	-2.9483	0.036619	0.083009	0.96833	1742	2	-2.9483
OR52I1	3	0.67223	0.67221	0.999997	12710	0	-0.28501	0.036619	0.083009	0.96833	1743	2	-0.28501
PFKFB4	4	0.873	0.8726	0.999997	16556	0	1.2063	0.036661	0.090432	0.96833	1744	3	1.2063
LYZL2	4	0.63628	0.6357	0.999997	12058	0	1.5791	0.036661	0.090432	0.96833	1745	3	1.5791
TRIM58	4	0.4767	0.49719	0.999997	9392	1	1.3124	0.036661	0.090432	0.96833	1746	3	1.3124
TMCC1	4	0.29143	0.37136	0.999997	6913	1	-2.2671	0.036663	0.090435	0.96833	1747	1	-2.2671
ZNF571	4	0.82582	0.82525	0.999997	15703	0	1.1614	0.0367	0.090509	0.96833	1748	2	1.1614
RAB12	4	0.88734	0.88701	0.999997	16849	0	0.69774	0.036765	0.09064	0.96833	1749	2	0.69774
HTRA2	4	0.26205	0.35387	0.999997	6582	1	-1.2089	0.036776	0.090661	0.96833	1750	3	-1.2089
SPATA31A5	4	0.95553	0.95543	0.999997	18185	0	1.0199	0.036776	0.090661	0.96833	1751	3	1.0199
RAB40A	4	0.41294	0.4507	0.999997	8441	1	1.4334	0.036859	0.090822	0.96833	1752	2	1.4334
CYP3A43	4	0.70038	0.69969	0.999997	13249	0	1.3601	0.036895	0.090909	0.96833	1753	3	1.3601
KIAA1644	4	0.89371	0.89339	0.999997	16979	0	-1.0428	0.036897	0.090913	0.96833	1754	2	-1.0428
ADGRA3	4	0.83225	0.83162	0.999997	15826	0	1.4093	0.036908	0.090939	0.96833	1755	2	1.4093
TLE1	4	0.56111	0.56551	0.999997	10749	1	-0.41066	0.036918	0.090961	0.96833	1756	1	-0.41066
RNASE13	4	0.29066	0.37091	0.999997	6908	1	-0.63469	0.036969	0.091064	0.96833	1757	1	-0.63469
DKK4	4	0.93148	0.93126	0.999997	17739	0	1.3173	0.037007	0.091135	0.96833	1758	3	1.3173
LATS1	4	0.19383	0.29788	0.999997	5587	1	1.2681	0.037018	0.091157	0.96833	1759	2	1.2681
SYTL1	4	0.60775	0.60795	0.999997	11558	1	0.61075	0.03702	0.09116	0.96833	1760	2	0.61075
CCL25	4	0.7701	0.76971	0.999997	14598	0	1.1461	0.037046	0.091212	0.96833	1761	2	1.1461
RNF103	4	0.91579	0.91559	0.999997	17427	0	1.3908	0.037095	0.091336	0.96833	1762	2	1.3908
OR4X2	4	0.81761	0.81715	0.999997	15545	0	1.0069	0.037095	0.091336	0.96833	1763	2	1.0069
TAS2R13	4	0.95102	0.95094	0.999997	18105	0	1.3341	0.037095	0.091336	0.96833	1764	2	1.3341
PCDHGA2	4	0.13711	0.22346	0.999997	4222	2	-3.0161	0.037122	0.091386	0.96833	1765	1	-3.0161
TCF12	4	0.8436	0.84293	0.999997	16036	0	1.2253	0.037162	0.09148	0.96833	1766	2	1.2253
DEFB110	4	0.08017	0.1478	0.975604	2860	1	0.84004	0.037173	0.091506	0.96833	1767	2	0.84004
FAM153B	4	0.99162	0.99167	0.999997	18885	0	-3.4486	0.037257	0.091684	0.96833	1768	3	-3.4486
DPP7	4	0.48112	0.5006	0.999997	9451	1	-0.83488	0.037275	0.091723	0.96833	1769	2	-0.83488
MIP	4	0.39406	0.43769	0.999997	8202	1	1.4756	0.03734	0.091862	0.96833	1770	3	1.4756
ROCK2	4	0.97986	0.97992	0.999997	18665	0	1.3256	0.037365	0.091911	0.96833	1771	3	1.3256
GS1-259H13.2	4	0.15572	0.24793	0.999997	4689	1	-0.077413	0.037377	0.09193	0.96833	1772	1	-0.077413
SPIRE2	4	0.20283	0.3096	0.999997	5799	2	0.85504	0.037382	0.091942	0.96833	1773	2	0.85504
CEACAM6	4	0.0013898	0.0050241	0.866615	100	2	-2.4483	0.037428	0.092032	0.96833	1774	1	-2.4483
EFCAB7	4	0.031364	0.076671	0.941801	1508	2	-0.067104	0.037479	0.092143	0.96833	1775	2	-0.067104
RAB40C	4	0.61098	0.61099	0.999997	11617	1	-0.15208	0.03753	0.092251	0.96833	1776	1	-0.15208
SSBP3	4	0.75065	0.75023	0.999997	14239	0	1.5014	0.037548	0.092299	0.96833	1777	2	1.5014
FAM174B	4	0.57656	0.57918	0.999997	10997	1	0.41821	0.037579	0.092358	0.96833	1778	3	0.41821
DCAF7	4	0.040026	0.09318	0.950224	1848	2	0.42903	0.037581	0.09236	0.96833	1779	2	0.42903
DPEP3	4	0.8259	0.82532	0.999997	15704	0	0.86873	0.037683	0.092566	0.96833	1780	2	0.86873
HOXD4	4	0.70038	0.69969	0.999997	13242	0	1.5804	0.037693	0.092587	0.96833	1781	3	1.5804
SULT1C3	4	0.74701	0.74657	0.999997	14154	0	0.05447	0.037734	0.092674	0.96833	1782	1	0.05447
ESRRG	4	0.53619	0.5443	0.999997	10337	1	-0.58738	0.037785	0.092782	0.96833	1783	1	-0.58738
FAM189B	4	0.38626	0.43239	0.999997	8111	1	1.2934	0.037823	0.092865	0.96833	1784	3	1.2934
HEXB	4	0.97072	0.97066	0.999997	18495	0	0.81835	0.037836	0.092891	0.96833	1785	1	0.81835
EIF3H	4	0.97514	0.97509	0.999997	18579	0	1.7374	0.037881	0.093003	0.96833	1786	3	1.7374
CCDC22	4	0.97501	0.97497	0.999997	18578	0	1.2243	0.037887	0.093014	0.96833	1787	3	1.2243
KCTD3	4	0.97415	0.97408	0.999997	18561	0	1.5515	0.037921	0.093079	0.96833	1788	3	1.5515
AQR	4	0.93331	0.93312	0.999997	17781	0	0.68285	0.037921	0.093079	0.96833	1789	3	0.68285
AKAP13	4	0.1001	0.17435	0.984973	3359	2	-2.5101	0.037938	0.093116	0.96833	1790	1	-2.5101
SH3BP2	4	0.41058	0.44901	0.999997	8419	1	1.5488	0.037948	0.093138	0.96833	1791	2	1.5488
RNF126	4	0.98558	0.98558	0.999997	18757	0	1.7699	0.038003	0.093259	0.96833	1792	3	1.7699
COLEC12	4	0.053391	0.11132	0.954522	2203	1	1.223	0.038033	0.093327	0.96833	1793	3	1.223
CDK13	4	0.29066	0.37091	0.999997	6903	1	1.4598	0.038033	0.093327	0.96833	1794	3	1.4598
NAB1	4	0.95684	0.95678	0.999997	18219	0	1.4522	0.03804	0.093347	0.96833	1795	3	1.4522
HOOK3	4	0.3611	0.4155	0.999997	7761	1	1.2737	0.038073	0.093419	0.96833	1796	3	1.2737
EPB41L4B	4	0.53479	0.54314	0.999997	10314	1	0.77887	0.038091	0.093446	0.96833	1797	2	0.77887
C8orf82	4	0.20985	0.3188	0.999997	5955	2	-2.1014	0.038193	0.093656	0.96833	1798	2	-2.1014
ZBTB32	4	0.33121	0.39613	0.999997	7376	1	1.1136	0.038204	0.093678	0.96833	1799	2	1.1136
FUNDC1	4	0.036816	0.088685	0.946645	1768	1	1.2864	0.038222	0.093715	0.96833	1800	3	1.2864
FSHR	4	0.49291	0.50967	0.999997	9638	1	-2.7984	0.038244	0.093753	0.96833	1801	1	-2.7984
C6orf165	4	0.19337	0.29726	0.999997	5578	1	-0.062075	0.038253	0.093772	0.96833	1802	3	-0.062075
SULT1A4	4	0.87734	0.87691	0.999997	16647	0	1.3824	0.038253	0.093772	0.96833	1803	3	1.3824
ZNF236	4	0.63395	0.63347	0.999997	12018	1	1.1978	0.038253	0.093772	0.96833	1804	3	1.1978
RRAGC	4	0.82566	0.82508	0.999997	15702	0	1.3681	0.038293	0.093858	0.96833	1805	2	1.3681
GPR180	4	0.97326	0.9732	0.999997	18540	0	0.52166	0.038295	0.093866	0.96833	1806	2	0.52166
IRX1	4	0.95286	0.95273	0.999997	18141	0	1.2818	0.038312	0.093899	0.96833	1807	3	1.2818
KCNIP4	4	0.78764	0.78724	0.999997	14937	0	1.4534	0.03839	0.094074	0.96833	1808	3	1.4534
FGF5	4	0.033756	0.08196	0.941801	1630	2	-0.54258	0.038396	0.094085	0.96833	1809	1	-0.54258
PDCD4	4	0.22166	0.33067	0.999997	6158	1	1.3227	0.038399	0.094093	0.96833	1810	3	1.3227
TFDP3	4	0.41684	0.45346	0.999997	8505	1	1.1051	0.03841	0.094122	0.96833	1811	2	1.1051
ARL13A	4	0.98996	0.98998	0.999997	18846	0	1.6058	0.03841	0.094122	0.96833	1812	3	1.6058
ATP2B3	4	0.78112	0.78067	0.999997	14808	0	1.2683	0.03841	0.094122	0.96833	1813	2	1.2683
F12	4	0.192	0.2955	0.999997	5542	1	0.078483	0.038498	0.094304	0.96833	1814	1	0.078483
CPSF6	4	0.96908	0.969	0.999997	18469	0	1.521	0.038511	0.094325	0.96833	1815	2	1.521
HCRT	4	0.90605	0.90574	0.999997	17236	0	0.41762	0.038549	0.0944	0.96833	1816	1	0.41762
RS1	4	0.74495	0.74445	0.999997	14114	0	1.3101	0.038584	0.094463	0.96833	1817	2	1.3101
TMEM221	4	0.36442	0.41768	0.999997	7803	1	1.6894	0.038584	0.094463	0.96833	1818	3	1.6894
PRR7	4	0.6654	0.66487	0.999997	12588	0	-0.24644	0.0386	0.094498	0.96833	1819	1	-0.24644
EML4	4	0.54501	0.55164	0.999997	10474	1	1.2173	0.038629	0.094556	0.96833	1820	2	1.2173
RAB7A	4	0.70464	0.70396	0.999997	13340	0	1.0245	0.038702	0.094717	0.96833	1821	2	1.0245
AIMP1	4	0.64698	0.64644	0.999997	12258	0	1.3414	0.038707	0.094721	0.96833	1822	2	1.3414
SPERT	4	0.83796	0.8373	0.999997	15928	0	1.2318	0.03873	0.094765	0.96833	1823	3	1.2318
BAG6	4	0.97999	0.98006	0.999997	18669	0	1.5681	0.03873	0.094765	0.96833	1824	3	1.5681
ZEB1	4	0.18494	0.28629	0.999997	5374	1	1.3143	0.03873	0.094765	0.96833	1825	3	1.3143
SAMD4A	4	0.58256	0.5846	0.999997	11105	1	1.0054	0.038752	0.094814	0.96833	1826	2	1.0054
ZNF587	4	0.7942	0.79379	0.999997	15075	0	0.22865	0.038753	0.094816	0.96833	1827	1	0.22865
CASP6	4	0.20763	0.31589	0.999997	5910	1	1.4298	0.038774	0.094859	0.96833	1828	2	1.4298
TSPAN13	4	0.93445	0.93431	0.999997	17798	0	1.5843	0.038814	0.094931	0.96833	1829	3	1.5843
MARCHF1	7	0.0014505	0.006473	0.866615	106	3	-1.0162	0.038851	0.12059	0.971012	1830	4	-1.0162
TEX15	4	0.92872	0.92852	0.999997	17690	0	0.84248	0.038855	0.095016	0.96833	1831	2	0.84248
TGOLN2	4	0.76157	0.76119	0.999997	14430	0	1.0735	0.038887	0.095074	0.96833	1832	2	1.0735
PHKG1	4	0.010402	0.028447	0.921539	587	1	0.84665	0.038906	0.095121	0.96833	1833	2	0.84665
SLC6A7	4	0.20299	0.30981	0.999997	5806	1	1.2902	0.03892	0.09516	0.96833	1834	2	1.2902
RABIF	4	0.98724	0.98726	0.999997	18791	0	1.4628	0.038934	0.095193	0.96833	1835	3	1.4628
STARD13	4	0.49198	0.50895	0.999997	9626	1	-0.21728	0.038957	0.095237	0.96833	1836	1	-0.21728
TAPT1	4	0.97316	0.97311	0.999997	18538	0	1.3848	0.038959	0.095241	0.96833	1837	3	1.3848
CCDC73	4	0.98847	0.98851	0.999997	18813	0	1.4174	0.038959	0.095241	0.96833	1838	3	1.4174
EPT1	4	0.48215	0.50141	0.999997	9476	1	1.2342	0.038982	0.095288	0.96833	1839	2	1.2342
TPR	4	0.50556	0.51948	0.999997	9850	1	1.6002	0.039008	0.095338	0.96833	1840	3	1.6002
SYP	4	0.5606	0.56505	0.999997	10737	1	-0.16793	0.039059	0.095454	0.96833	1841	1	-0.16793
ZIC4	4	0.38073	0.4286	0.999997	8026	1	-3.0371	0.039104	0.095545	0.96833	1842	3	-3.0371
PRRC2C	4	0.01308	0.034789	0.933584	701	2	0.44269	0.03911	0.095554	0.96833	1843	2	0.44269
PDIA5	4	0.89054	0.8902	0.999997	16914	0	1.3247	0.039161	0.095649	0.96833	1844	3	1.3247
FAM217B	4	0.49198	0.50895	0.999997	9618	1	-0.60932	0.039167	0.09566	0.96833	1845	3	-0.60932
ZNF467	4	0.81534	0.81495	0.999997	15499	0	0.083941	0.039212	0.095748	0.96833	1846	1	0.083941
SST	4	0.94313	0.94304	0.999997	17955	0	0.69101	0.039224	0.095766	0.96833	1847	3	0.69101
ODF3	4	0.054859	0.11334	0.957772	2232	2	0.079878	0.039262	0.095854	0.96833	1848	2	0.079878
ERCC1	4	0.87053	0.8701	0.999997	16513	0	0.60152	0.039306	0.095946	0.96833	1849	3	0.60152
NHSL2	4	0.9319	0.93167	0.999997	17746	0	0.59267	0.039313	0.095961	0.96833	1850	2	0.59267
PLEKHO1	4	0.97089	0.97085	0.999997	18498	0	1.6817	0.039315	0.095963	0.96833	1851	3	1.6817
WFS1	4	0.66936	0.66883	0.999997	12660	0	1.6424	0.039337	0.096013	0.96833	1852	3	1.6424
HIST1H1T	4	0.37474	0.42455	0.999997	7941	1	-3.1635	0.039356	0.096041	0.96833	1853	3	-3.1635
GIMAP7	4	0.27514	0.36162	0.999997	6723	1	0.41034	0.039364	0.096053	0.96833	1854	1	0.41034
DHRS4L1	4	0.91818	0.91797	0.999997	17477	0	1.358	0.039371	0.096067	0.96833	1855	2	1.358
BCAN	4	0.57516	0.57793	0.999997	10976	1	-0.14399	0.039415	0.096164	0.96833	1856	2	-0.14399
ABCA8	4	0.76157	0.76119	0.999997	14429	0	-1.5282	0.039466	0.096272	0.96833	1857	2	-1.5282
ODF3B	4	0.42252	0.45746	0.999997	8583	1	0.71999	0.039489	0.09632	0.96833	1858	3	0.71999
SEMA3E	4	0.96958	0.96952	0.999997	18476	0	-0.87407	0.039489	0.09632	0.96833	1859	3	-0.87407
MAGEB5	4	0.70589	0.7052	0.999997	13367	0	1.7754	0.039513	0.096368	0.96833	1860	3	1.7754
ONECUT1	4	0.03196	0.077964	0.941801	1533	2	-2.7355	0.039568	0.096479	0.96833	1861	1	-2.7355
HNRNPL	4	0.43792	0.46852	0.999997	8793	1	0.74488	0.039598	0.096545	0.96833	1862	3	0.74488
KRT28	4	0.99008	0.9901	0.999997	18847	0	0.8479	0.039619	0.096596	0.96833	1863	2	0.8479
LSR	4	0.76157	0.76119	0.999997	14425	0	0.10559	0.03967	0.096705	0.96833	1864	1	0.10559
TBP	3	0.96204	0.96225	0.999997	18332	0	1.7839	0.03967	0.08751	0.96833	1865	2	1.7839
TMEM180	4	0.98618	0.98618	0.999997	18768	0	1.5662	0.039676	0.096713	0.96833	1866	3	1.5662
GPR26	4	0.65232	0.65167	0.999997	12365	0	0.29054	0.039676	0.096713	0.96833	1867	3	0.29054
SALL1	4	0.4254	0.45949	0.999997	8618	1	1.0635	0.039683	0.096724	0.96833	1868	2	1.0635
NTN4	4	0.98104	0.98107	0.999997	18680	0	1.237	0.039737	0.096847	0.96833	1869	3	1.237
NUDT17	4	0.61611	0.61593	0.999997	11710	1	0.54585	0.039772	0.096915	0.96833	1870	2	0.54585
KLRG2	4	0.45797	0.48314	0.999997	9080	1	1.3261	0.039772	0.096916	0.96833	1871	3	1.3261
SMARCD1	4	0.90513	0.9048	0.999997	17221	0	1.4704	0.039779	0.096932	0.96833	1872	2	1.4704
AJAP1	4	0.99046	0.99048	0.999997	18854	0	1.2694	0.039781	0.096934	0.96833	1873	3	1.2694
EDRF1	4	0.9834	0.98343	0.999997	18719	0	1.2752	0.039807	0.096982	0.96833	1874	3	1.2752
CCDC17	4	0.847	0.84638	0.999997	16099	0	1.5088	0.039836	0.097038	0.96833	1875	2	1.5088
CCDC13	4	0.59059	0.59192	0.999997	11237	1	1.1354	0.03987	0.09712	0.96833	1876	2	1.1354
PRPF18	4	0.7628	0.76246	0.999997	14452	0	0.54172	0.039873	0.097126	0.96833	1877	2	0.54172
CECR2	4	0.86047	0.86	0.999997	16334	0	1.5134	0.039912	0.097209	0.96833	1878	3	1.5134
APBB3	4	0.97334	0.97328	0.999997	18541	0	1.2365	0.039937	0.097258	0.96833	1879	3	1.2365
IL5RA	4	0.6111	0.61111	0.999997	11618	1	1.0811	0.039938	0.09726	0.96833	1880	2	1.0811
KRT79	4	0.69438	0.69378	0.999997	13127	0	0.3981	0.039947	0.097278	0.96833	1881	3	0.3981
CCDC169	4	0.0394	0.092294	0.950224	1837	2	0.64257	0.039949	0.097285	0.96833	1882	2	0.64257
TXLNB	4	0.78741	0.78701	0.999997	14933	0	0.48359	0.039963	0.097317	0.96833	1883	3	0.48359
ADRA1A	4	0.72529	0.72476	0.999997	13745	0	1.0352	0.039975	0.097344	0.96833	1884	2	1.0352
GIGYF1	4	0.55933	0.56393	0.999997	10713	1	1.2272	0.039988	0.097372	0.96833	1885	3	1.2272
MBLAC1	4	0.87344	0.87303	0.999997	16563	0	-1.026	0.039995	0.097381	0.96833	1886	2	-1.026
GSTK1	4	0.075578	0.1416	0.975604	2745	1	0.50346	0.040026	0.097444	0.96833	1887	1	0.50346
FAM19A5	4	0.60072	0.6014	0.999997	11428	1	1.3428	0.040046	0.09748	0.96833	1888	3	1.3428
TRMT10A	3	0.59935	0.59969	0.999997	11395	0	-4.0286	0.040048	0.088077	0.96833	1889	1	-4.0286
NEB	4	0.49076	0.50801	0.999997	9598	1	0.26436	0.040077	0.097557	0.96833	1890	1	0.26436
TTPA	4	0.65613	0.65553	0.999997	12422	0	0.80109	0.040086	0.097574	0.96833	1891	2	0.80109
CPEB2	3	0.30909	0.33689	0.999997	7121	1	1.9565	0.040087	0.088148	0.96833	1892	2	1.9565
GIPC3	4	0.6131	0.61305	0.999997	11657	1	0.49197	0.040128	0.097658	0.96833	1893	2	0.49197
STMN1	4	0.62023	0.61997	0.999997	11774	1	0.31418	0.040129	0.097662	0.96833	1894	3	0.31418
SLC35A4	4	0.31245	0.3844	0.999997	7159	1	0.067108	0.040148	0.097693	0.96833	1895	3	0.067108
ANKRD11	4	0.98277	0.9828	0.999997	18708	0	1.5956	0.040177	0.097746	0.96833	1896	3	1.5956
FTH1P18	4	0.011052	0.029995	0.933584	608	2	-0.35501	0.040179	0.097749	0.96833	1897	1	-0.35501
SH2D6	4	0.88607	0.88572	0.999997	16817	0	1.2657	0.04019	0.09778	0.96833	1898	3	1.2657
PPP2R5A	4	0.1723	0.26971	0.999997	5087	1	1.2087	0.04019	0.09778	0.96833	1899	3	1.2087
C17orf59	4	0.25606	0.35045	0.999997	6503	1	1.2257	0.0402	0.097793	0.96833	1900	2	1.2257
SLC35D3	4	0.32418	0.39161	0.999997	7297	1	1.4113	0.040215	0.09783	0.96833	1901	3	1.4113
ITIH2	4	0.97403	0.97396	0.999997	18559	0	0.99138	0.04028	0.097969	0.96833	1902	2	0.99138
ORC4	3	0.77301	0.77328	0.999997	14658	0	0.13496	0.040317	0.088469	0.96833	1903	1	0.13496
FKBP1B	4	0.40092	0.44243	0.999997	8291	1	0.83582	0.040331	0.098074	0.96833	1904	2	0.83582
LAIR2	4	0.79901	0.79866	0.999997	15171	0	-1.4943	0.040337	0.098084	0.96833	1905	3	-1.4943
APBB1	4	0.96915	0.96909	0.999997	18472	0	-1.4666	0.040337	0.098084	0.96833	1906	3	-1.4666
NKX2-5	4	0.82211	0.82161	0.999997	15632	0	-3.5599	0.040337	0.098084	0.96833	1907	3	-3.5599
FADD	4	0.80057	0.80017	0.999997	15199	0	-3.2286	0.040337	0.098084	0.96833	1908	3	-3.2286
PARK7	4	0.91109	0.91087	0.999997	17338	0	1.4555	0.04036	0.098133	0.96833	1909	2	1.4555
ZNF579	4	0.62167	0.62136	0.999997	11798	1	-0.1881	0.040382	0.09818	0.96833	1910	1	-0.1881
ADORA3	4	0.089205	0.15984	0.977054	3117	1	0.2753	0.040433	0.098285	0.96833	1911	1	0.2753
ZNF396	4	0.90447	0.90414	0.999997	17205	0	1.307	0.040484	0.098392	0.96833	1912	3	1.307
CRISP1	4	0.92449	0.9243	0.999997	17605	0	1.5104	0.04053	0.098491	0.96833	1913	3	1.5104
AP1M1	4	0.075356	0.1413	0.975604	2735	2	-0.4093	0.040535	0.098505	0.96833	1914	1	-0.4093
COX7B2	4	0.38073	0.4286	0.999997	8033	1	1.3345	0.040549	0.098532	0.96833	1915	3	1.3345
GUCA1C	4	0.32326	0.39101	0.999997	7284	1	1.2107	0.040572	0.098577	0.96833	1916	3	1.2107
ZFR	4	0.51026	0.52317	0.999997	9924	1	-0.14015	0.040586	0.098611	0.96833	1917	1	-0.14015
H2AFB3	4	0.26284	0.35434	0.999997	6590	1	0.55378	0.040634	0.098713	0.96833	1918	2	0.55378
HYPM	4	0.45324	0.47963	0.999997	9012	1	1.0403	0.040687	0.098808	0.96833	1919	2	1.0403
TMEM247	4	0.36762	0.41984	0.999997	7847	1	1.4399	0.040714	0.098851	0.96833	1920	2	1.4399
ANGPTL7	4	0.91919	0.919	0.999997	17499	0	1.4367	0.040755	0.098926	0.96833	1921	2	1.4367
PSME2	4	0.079948	0.1475	0.975604	2856	1	1.6484	0.040778	0.098981	0.96833	1922	3	1.6484
BOD1L2	4	0.58991	0.59132	0.999997	11230	1	1.0656	0.040783	0.098992	0.96833	1923	2	1.0656
C9orf84	4	0.9121	0.91192	0.999997	17361	0	-3.4414	0.040789	0.099007	0.96833	1924	3	-3.4414
NCOR1	3	0.88565	0.88574	0.999997	16812	0	0.23888	0.040814	0.089207	0.96833	1925	1	0.23888
ZNF302	4	0.045004	0.099922	0.951282	1982	2	-0.1805	0.04084	0.099098	0.96833	1926	2	-0.1805
AGPAT1	4	0.1288	0.21243	0.999997	4027	2	0.76852	0.040841	0.099101	0.96833	1927	2	0.76852
NEU4	4	0.92425	0.92409	0.999997	17600	0	1.5184	0.04091	0.09926	0.96833	1928	2	1.5184
SNRK	4	0.01637	0.042619	0.941801	834	2	-0.095376	0.040942	0.099335	0.96833	1929	2	-0.095376
SPTA1	4	0.020978	0.053309	0.941801	1038	2	-1.3807	0.040993	0.099431	0.96833	1930	1	-1.3807
KAT5	4	0.98595	0.98595	0.999997	18765	0	0.90276	0.041018	0.099485	0.96833	1931	3	0.90276
RPS6KB1	4	0.41829	0.45445	0.999997	8521	1	1.6882	0.041089	0.09963	0.96833	1932	3	1.6882
KANK3	4	0.050492	0.10733	0.951282	2129	1	0.37327	0.041094	0.099641	0.96833	1933	1	0.37327
NOL11	4	0.98403	0.98404	0.999997	18727	0	1.4832	0.04114	0.09973	0.96833	1934	3	1.4832
WHSC1	4	0.96085	0.96077	0.999997	18308	0	0.49344	0.041145	0.09974	0.96833	1935	2	0.49344
DAPK3	4	0.76878	0.76837	0.999997	14572	0	1.0341	0.041196	0.099845	0.96833	1936	2	1.0341
LCE3A	4	0.38247	0.42978	0.999997	8043	1	-2.8035	0.041247	0.099947	0.96833	1937	1	-2.8035
PAFAH1B3	4	0.88417	0.88375	0.999997	16769	0	-3.2509	0.041275	0.1	0.96833	1938	3	-3.2509
AKAP7	4	0.4767	0.49719	0.999997	9387	1	0.69047	0.041298	0.10005	0.96833	1939	1	0.69047
SNAPC4	3	0.87794	0.87805	0.999997	16658	0	0.19836	0.041317	0.089949	0.96833	1940	2	0.19836
NRBP1	4	0.19041	0.29341	0.999997	5501	1	-1.8519	0.041349	0.10016	0.96833	1941	2	-1.8519
BSPRY	4	0.11387	0.19273	0.99659	3688	2	-0.25291	0.041399	0.10027	0.96833	1942	1	-0.25291
SH3RF2	4	0.66181	0.66121	0.999997	12527	0	0.67979	0.04145	0.10036	0.96833	1943	2	0.67979
SMARCC1	4	0.52625	0.53616	0.999997	10182	1	0.20482	0.041457	0.10038	0.96833	1944	3	0.20482
DOK5	3	0.15015	0.22227	0.999997	4538	1	1.9528	0.041483	0.090202	0.96833	1945	2	1.9528
TACR1	4	0.59656	0.59749	0.999997	11347	1	-0.48918	0.041501	0.10048	0.96833	1946	1	-0.48918
SDPR	4	0.82691	0.82634	0.999997	15718	0	1.2621	0.041509	0.1005	0.96833	1947	3	1.2621
PTRF	4	0.60253	0.60306	0.999997	11463	1	1.6057	0.041516	0.10051	0.96833	1948	3	1.6057
UBE2E1	4	0.99048	0.99051	0.999997	18855	0	1.0275	0.041522	0.10052	0.96833	1949	3	1.0275
DLL4	4	0.59906	0.59981	0.999997	11391	1	0.83272	0.041552	0.10057	0.96833	1950	2	0.83272
HES3	4	0.49698	0.5128	0.999997	9707	1	-0.61037	0.041633	0.10075	0.96833	1951	3	-0.61037
MIOX	4	0.20612	0.31389	0.999997	5868	2	0.84918	0.041648	0.10078	0.96833	1952	2	0.84918
PTGER3	4	0.17299	0.27058	0.999997	5107	1	0.35766	0.041654	0.1008	0.96833	1953	2	0.35766
SGCG	4	0.052232	0.10971	0.954522	2168	1	0.84175	0.041704	0.1009	0.96833	1954	2	0.84175
SH3GL3	3	0.09825	0.16445	0.979789	3313	1	1.9371	0.041729	0.090542	0.96833	1955	2	1.9371
ACVRL1	4	0.84153	0.8408	0.999997	15997	0	0.53572	0.041748	0.10099	0.96833	1956	3	0.53572
HIST1H2BJ	4	0.06903	0.13267	0.975604	2573	1	-0.90429	0.041771	0.10104	0.96833	1957	3	-0.90429
CACNG4	4	0.89898	0.89866	0.999997	17097	0	1.541	0.041784	0.10107	0.96833	1958	3	1.541
TAS2R43	4	0.26144	0.35353	0.999997	6568	1	1.4992	0.041797	0.1011	0.96833	1959	3	1.4992
PRR29	4	0.63673	0.63616	0.999997	12071	0	1.2638	0.041798	0.1011	0.96833	1960	2	1.2638
OR13C2	4	0.86855	0.86811	0.999997	16469	0	0.91905	0.041806	0.10111	0.96833	1961	2	0.91905
SYNPO	4	0.29976	0.37643	0.999997	7009	1	0.59785	0.041827	0.10116	0.96833	1962	2	0.59785
UBE2O	4	0.28539	0.36773	0.999997	6839	1	-2.2073	0.041857	0.10122	0.96833	1963	1	-2.2073
ACPP	4	0.43564	0.46692	0.999997	8761	1	1.0016	0.041868	0.10124	0.96833	1964	2	1.0016
OSTF1	4	0.056032	0.11492	0.958894	2261	1	0.14165	0.041908	0.10133	0.96833	1965	1	0.14165
ATG101	4	0.010277	0.028139	0.921539	583	3	-0.96944	0.041958	0.10142	0.96833	1966	1	-0.96944
BRD9	4	0.092917	0.1648	0.97999	3204	1	1.0969	0.041961	0.10143	0.96833	1967	2	1.0969
KCNV2	4	0.6873	0.68669	0.999997	12990	0	1.2621	0.041975	0.10146	0.96833	1968	3	1.2621
MRPS5	4	0.74165	0.74116	0.999997	14067	0	0.99899	0.042009	0.10153	0.96833	1969	3	0.99899
PAK6	4	0.18404	0.28509	0.999997	5348	2	0.492	0.042013	0.10153	0.96833	1970	2	0.492
SLC12A3	4	0.84231	0.8416	0.999997	16008	0	-3.1906	0.042126	0.10174	0.96833	1971	3	-3.1906
OVCA2	4	0.6434	0.6429	0.999997	12207	0	-2.0358	0.042126	0.10174	0.96833	1972	3	-2.0358
THOC3	4	0.64589	0.64535	0.999997	12247	0	-2.0176	0.042126	0.10174	0.96833	1973	3	-2.0176
OR52I2	4	0.88831	0.88798	0.999997	16866	0	-1.1331	0.042126	0.10174	0.96833	1974	3	-1.1331
AVPI1	4	0.97903	0.97907	0.999997	18648	0	0.87168	0.042126	0.10174	0.96833	1975	3	0.87168
NCAPD2	4	0.01165	0.031398	0.933584	640	1	-0.51846	0.042126	0.10174	0.96833	1976	3	-0.51846
VSTM2B	4	0.79453	0.79413	0.999997	15077	0	-1.056	0.042126	0.10174	0.96833	1977	3	-1.056
SLC16A4	4	0.15641	0.24883	0.999997	4704	1	-0.52471	0.042162	0.10182	0.96833	1978	2	-0.52471
ZNF496	2	0.95783	0.95779	0.999997	18240	0	2.7578	0.042174	0.076022	0.96833	1979	2	2.7578
ETNPPL	4	0.66225	0.66164	0.999997	12530	0	0.80009	0.042212	0.10193	0.96833	1980	2	0.80009
RPS13	2	0.95775	0.95772	0.999997	18238	0	-0.70623	0.04225	0.07615	0.96833	1981	2	-0.70623
PLCH2	4	0.19296	0.29678	0.999997	5564	2	0.0085567	0.042263	0.10203	0.96833	1982	1	0.0085567
MARCHF2	8	0.8562	0.85646	0.999997	16247	1	1.0858	0.042273	0.13441	0.980631	1983	5	1.0858
IL6R	4	0.9831	0.98312	0.999997	18714	0	0.91693	0.042281	0.10206	0.96833	1984	3	0.91693
SIMC1	4	0.6847	0.68413	0.999997	12938	0	1.3365	0.042314	0.10214	0.96833	1985	2	1.3365
IFT57	4	0.16371	0.25836	0.999997	4867	1	1.2867	0.042316	0.10214	0.96833	1986	2	1.2867
HES2	4	0.76425	0.76387	0.999997	14484	0	1.4922	0.042345	0.10221	0.96833	1987	2	1.4922
BACE1	4	0.010141	0.027802	0.921539	572	1	0.38497	0.042365	0.10225	0.96833	1988	1	0.38497
DCAKD	4	0.72529	0.72476	0.999997	13739	0	1.2168	0.042413	0.10234	0.96833	1989	3	1.2168
SPOP	4	0.78324	0.78283	0.999997	14856	0	1.1671	0.042463	0.10245	0.96833	1990	3	1.1671
SAMD13	4	0.19435	0.29855	0.999997	5593	2	0.41971	0.042466	0.10245	0.96833	1991	2	0.41971
KRTAP4-11	4	0.50362	0.51796	0.999997	9820	1	0.75672	0.042496	0.10251	0.96833	1992	2	0.75672
LOC100144595	3	0.05319	0.096367	0.951282	2192	2	-1.062	0.042517	0.091688	0.96833	1993	1	-1.062
KIAA0040	4	0.0091531	0.025396	0.92028	526	2	-0.44109	0.042517	0.10255	0.96833	1994	1	-0.44109
CYB561	4	0.45606	0.48173	0.999997	9053	1	1.5307	0.042619	0.10278	0.96833	1995	2	1.5307
PURB	4	0.84231	0.8416	0.999997	16009	0	1.4283	0.042625	0.1028	0.96833	1996	3	1.4283
DPP8	4	0.83796	0.8373	0.999997	15918	0	-1.0442	0.042625	0.1028	0.96833	1997	3	-1.0442
M6PR	4	0.6895	0.68889	0.999997	13036	0	1.3141	0.042683	0.10293	0.96833	1998	2	1.3141
LRRC46	4	0.91916	0.91897	0.999997	17498	0	0.62074	0.042708	0.10299	0.96833	1999	3	0.62074
[truncated: 17,114 more rows]
